# Supplementary material for: Pig pangenome graph reveals functional features of non-reference sequences
Source: J Anim Sci Biotechnol. 2024 Feb 22;15:32. doi: 10.1186/s40104-023-00984-4 (PMC10882747; doi:10.1186/s40104-023-00984-4)
Supplement: Supplementary file 2 — Additional file 2: Table S1. The information of samples used for population-based NRS analysis. Table S2. he enrichment analysis of genes affected by deleterious variants for SWT and TC pig. Table S3. rchored ratio of 15 pig assemblies. Table S4. The distance between Sus scrofa 11.1 and other 20 assemblies calculated using Mash. Table S5. The information of Non-reference nodes (NRNs) in 20 assemblies. Table S6. The information of NRSs in each step of filtering. Table S7. GO enrichment analysis of genes whose CDS regions were affected by pNRS insertion events. Table S8. Enrichment analysis of QTLs where the pNRS insertion occurred. Table S9. Enrichment analysis of QTLs where the cNRS insertion occurred. Table S10. The information of low-quality reads mapping to NRSs. Table S11. The classification of 23,831 NRSs. Table S12. Fisher’s exact test for the difference of NRS frequencies between Asian pigs and European pigs. Table S13. Fisher’s exact test for the difference of NRS frequencies between cold-resistant pigs and heat-resistant pigs. Table S14. Fisher’s exact test for the difference of NRS frequencies between high-altitude pigs and low-altitude pigs. Table S15. Genes residing in the 11.6 Mb region of Chromosome X (ChrX: 45,231,666:56,875,949) enriched by 47 significantly different NRS between cold-resistant pigs and heat-resistant pigs. Table S16. Repeats annotated by RepeatMasker. Table S17. Novel genes annotated by Interproscan, Swissprot and KOBAS. Table S18. Significant terms (corrected P value < 0.05) of functional enrichment analysis of novel genes using KOBAS. [file 40104_2023_984_MOESM2_ESM.xlsx]

## Sheet: S1
Table S1 The information of samples used for population-based NRS analysis
European pigs vs. Asian pigs		Heat-resistant pigs vs. Cold-resistant pigs		High-latitude pigs vs. Low-latitude pigs
European pigs	Asian pigs	Heat-resistant pigs	Cold-resistant pigs	High-latitude pigs	Low-latitude pigs
SAMN03031131	SAMN07503176_1	SAMN02298087	CB22-1	CB22-1	SAMN02298079
SAMN03031132	SAMN07503176_2	SAMN02298088	CB22-2	CB22-2	SAMN02298080
SAMN03031133	SAMN07503176_3	SAMN02298089	CB22-3	CB22-3	SAMN02298139
SAMN03031134	SAMN07503176_4	SAMN02298090	CB22-4	CB22-4	SAMN02298140
SAMN03031135	SAMN07503176_5	SAMN02298091	CB22-5	CB22-5	SAMN02298141
SAMEA3497790	SAMN02298127	SAMN02298092	CB22-6	CB22-6	SAMN09930385
SAMEA3497848	SAMN02298128	SAMN02298127	CB23-1	CB23-1	SAMN09930386
SAMEA3497851	SAMN02298129	SAMN02298128	CB23-2	CB23-2	SAMN09930387
SAMN03031146	SAMN02298130	SAMN02298129	CB23-3	CB23-3	SAMN09930388
SAMN03031147	SAMN02298131	SAMN02298130	CB23-4	CB23-4	SAMN09930389
SAMN03031148	SAMN02298132	SAMN02298131	CB23-5	CB23-5	SAMN09930390
SAMN03031149	SAMN02298079	SAMN02298132	CB23-6	CB23-6	SAMN09930391
SAMN03031154	SAMN02298080	LJ_TC_038	DQ809	DQ809	SAMN09930392
SAMN03031155	SAMN02298139	LJ_TC_042	DQ810	DQ810	SAMN09930393
SAMN03031156	SAMN02298140	LJ_TC_059	DQ820	DQ820	SAMN09930394
SAMN03031157	SAMN02298141	LJ_TC_060	DQ840	DQ840	SAMN09930395
SAMN03031158	SAMN09930385	LJ_TC_061	DQ880	DQ880	SAMN09930396
SAMN05791648	SAMN09930386	LJ_TC_063	DQ881	DQ881	SAMN09930397
SAMN05791649	SAMN09930387	LJ_TC_064	DQ883	DQ883	SAMN09930398
SAMN05791650	SAMN09930388	LJ_TC_065	DQ884	DQ884	SAMN09930399
SAMN05791651	SAMN09930389	LJ_TC_066	SAMN01894461	SAMN01894461	SAMN09930400
SAMN05791652	SAMN09930390	LJ_TC_067	SAMN02298093	SAMN02298093	SAMN09930401
SAMN05791653	SAMN09930391	LJ_TC_079	SAMN02298094	SAMN02298094	SAMN12122745
SAMN05791655	SAMN09930392	LJ_TC_080	SAMN02298095	SAMN02298095	SAMN12122746
SAMN05791656	SAMN09930393	SAMN02298073	SAMN02298096	SAMN02298096	FJ001
SAMN05791657	SAMN09930394	SAMN02298074	SAMN02298097	SAMN02298097	FJ002
SAMN05791659	SAMN09930395	SAMN02298075	SAMN02298098	SAMN02298098	FJ003
SAMN05791660	SAMN09930396	SAMN02298076	SAMN02298099	SAMN02298099	FJ004
SAMN05791662	SAMN09930397	SAMN02298077	SAMN02298100	SAMN02298100	FJ005
SAMN06289797	SAMN09930398	SAMN02298078	SAMN02298101	SAMN02298101	FJ006
SAMN06289798	SAMN09930399	SAMN08689107	SAMN02298102	SAMN02298102	FJ007
SAMN06289799	SAMN09930400		SAMN02298103	SAMN02298103	FJ008
SAMN06289800	SAMN09930401		SAMN02298104	SAMN02298104	FJ009
SAMN06289801	SAMN12122745		SAMN02298105	SAMN02298105	FJ010
SAMN06562968	SAMN12122746		SAMN02298106	SAMN02298106	FJ011
A1	FJ001		SAMN02298107	SAMN02298107	FJ012
A2	FJ002		SAMN02298108	SAMN02298108	SAMEA3497794
A3	FJ003		SAMN02298109	SAMN02298109	SAMN07503176_13
B1	FJ004		SAMN02298110	SAMN02298110	SAMN07503176_14
B2	FJ005		SAMN12122789	SAMN12122789	SAMN07503176_15
	FJ006		SAMN12122790	SAMN12122790	SAMN07503176_16
	FJ007		SAMN12122791	SAMN12122791	SAMN07503176_17
	FJ008		SAMN12122792	SAMN12122792	SAMN07503176_18
	FJ009		SAMN12122793	SAMN12122793
	FJ010		SAMN12122794	SAMN12122794
	FJ011		SAMN12122795	SAMN12122795
	FJ012		SAMN12122796	SAMN12122796
	SAMEA3497794		SAMN12122797	SAMN12122797
	SAMN07503176_13		SAMN12122798	SAMN12122798
	SAMN07503176_14		SAMN12122799	SAMN12122799
	SAMN07503176_15		SAMN12122800	SAMN12122800
	SAMN07503176_16		SAMN12122801	SAMN12122801
	SAMN07503176_17		SAMN12122802	SAMN12122802
	SAMN07503176_18		SAMN12122803	SAMN12122803
	SAMN02298087		SAMN12122804	SAMN12122804
	SAMN02298088		SAMN12122805	SAMN12122805
	SAMN02298089		SAMN12122806	SAMN12122806
	SAMN02298090		SAMN02298121
	SAMN02298091		SAMN02298122
	SAMN02298092		SAMN02298123
	SAMN02298121		SAMN02298124
	SAMN02298122		SAMN02298125
	SAMN02298123		SAMN02298126
	SAMN02298124		SAMN04366603
	SAMN02298125		SAMN04366606
	SAMN02298126		SAMN04366607
	SAMN04366603		SAMN16550665
	SAMN04366606		SAMN16550667
	SAMN04366607
	SAMN16550665
	SAMN16550667
	CB22-1
	CB22-2
	CB22-3
	CB22-4
	CB22-5
	CB22-6
	CB23-1
	CB23-2
	CB23-3
	CB23-4
	CB23-5
	CB23-6
	DQ809
	DQ810
	DQ820
	DQ840
	DQ880
	DQ881
	DQ883
	DQ884
	SAMN01894461
	SAMN02298093
	SAMN02298094
	SAMN02298095
	SAMN02298096
	SAMN02298097
	SAMN02298098
	SAMN02298099
	SAMN02298100
	SAMN02298101
	SAMN02298102
	SAMN02298103
	SAMN02298104
	SAMN02298105
	SAMN02298106
	SAMN02298107
	SAMN02298108
	SAMN02298109
	SAMN02298110
	SAMN12122789
	SAMN12122790
	SAMN12122791
	SAMN12122792
	SAMN12122793
	SAMN12122794
	SAMN12122795
	SAMN12122796
	SAMN12122797
	SAMN12122798
	SAMN12122799
	SAMN12122800
	SAMN12122801
	SAMN12122802
	SAMN12122803
	SAMN12122804
	SAMN12122805
	SAMN12122806
	LJ_TC_038
	LJ_TC_042
	LJ_TC_059
	LJ_TC_060
	LJ_TC_061
	LJ_TC_063
	LJ_TC_064
	LJ_TC_065
	LJ_TC_066
	LJ_TC_067
	LJ_TC_079
	LJ_TC_080
	SAMN02298073
	SAMN02298074
	SAMN02298075
	SAMN02298076
	SAMN02298077
	SAMN02298078
	SAMN08689107

## Sheet: S2
Table S2 The enrichment analysis of genes affected by deleterious variants for SWT and TC pig
Sample	Term	Database	ID	Input number	Background number	P-value	Corrected P-value	Input
SWT	ECM-receptor interaction	KEGG PATHWAY	ssc04512	29	84	2.095e-10	1.87188e-07	ITGA8|CHAD|HSPG2|ITGA4|LAMB3|IBSP|LAMC1|ITGA2B|THBS4|TNR|TNXB|GP9|LAMA1|LAMA3|FRAS1|ITGB6|CD44|CD47|VTN|COL4A4|COL4A3|TNC|LAMC3|TNN|COL6A3|NPNT|VWF|COL6A5|COL6A6
SWT	Metabolic pathways	KEGG PATHWAY	ssc01100	165	1388	1.59309e-09	9.48953e-07	PGAP1|RPN1|AGK|CKB|NDUFB7|A3GALT2|GNPDA1|GSTA1|ACOD1|DHTKD1|GALM|TAT|OGDH|SPR|ACSM5|ACSM4|MPST|PLA2G5|GOT2|DCT|PYGM|NPR1|CYP2A19|ENTPD3|GALNT17|CRYL1|HK3|SYNJ2|XYLT2|APRT|CYP24A1|PIK3C2G|SPAM1|PHGDH|SHMT1|GMPS|HPSE|TREH|ADCY2|NME2|ADCY3|DHODH|ACSL1|ACSL5|PIP5K1B|ALG8|ALDH3A1|ALG6|UROS|MGST2|PPOX|AKR1A1|ACSBG1|GART|CHKA|RGN|PANK4|MGAM|CEL|PLCH2|GMDS|GATB|PLCB3|PIKFYVE|PIGL|GCK|ACSF3|MAN2A1|AGMAT|C…
SWT	Focal adhesion	KEGG PATHWAY	ssc04510	36	194	1.63247e-06	0.000530405	ITGA8|PDGFRA|CHAD|ITGA4|PDGFC|MYLPF|LAMB3|IBSP|FLT4|TNN|ITGA2B|THBS4|TNR|TNXB|PIK3R1|PPP1R12C|LAMA1|LAMA3|RAC2|ITGB6|VTN|VEGFD|COL4A4|COL4A3|TNC|LAMC3|LAMC1|COL6A3|ACTN1|MYLK|MET|MYL5|VWF|FLNC|COL6A5|COL6A6
SWT	PI3K-Akt signaling pathway	KEGG PATHWAY	ssc04151	51	335	2.60052e-06	0.000774521	ITGA8|PDGFRA|CREB3L3|CHAD|PPP2R3C|ITGA4|NOS3|LAMB3|IBSP|FLT4|IL4R|CREB3L2|TNN|MET|ITGA2B|THBS4|TNR|TNXB|JAK2|MAGI1|MYB|BRCA1|LAMA1|LAMA3|PIK3R1|ITGB6|PKN3|RXRA|VTN|VEGFD|COL4A4|COL4A3|TNC|PHLPP2|LAMC3|LAMC1|FGF3|COL6A3|PDGFC|IL2RA|TP53|SGK2|SYK|CSF1R|TLR2|F2R|CRTC2|VWF|LPAR1|COL6A5|COL6A6
SWT	Peroxisome	KEGG PATHWAY	ssc04146	19	84	4.71822e-05	0.00602247	CRAT|NOS2|ABCD2|SOD2|PEX6|HMGCL|ACOX3|SCP2|ACSL1|AGXT|NUDT7|PEX11A|AGPS|SLC25A17|PEX5|PEX13|ACSL5|HAO2|GSTK1
SWT	Complement and coagulation cascades	KEGG PATHWAY	ssc04610	18	80	7.83775e-05	0.00902732	F5|C8A|F8|C4BPA|PROS1|C1QB|MASP2|VTN|PLG|F2R|C8B|C1QA|ITGAM|SERPINF2|VWF|C7|A2M|SERPINA5
SWT	Human papillomavirus infection	KEGG PATHWAY	ssc05165	44	318	9.26533e-05	0.00996317	ITGA8|COL6A3|CHAD|PPP2R3C|ATM|ITGA4|ATR|LAMB3|PATJ|IBSP|TNN|ITGA2B|THBS4|TNR|TNXB|DVL2|WNT8A|DVL1|PIK3R1|LAMA1|TCF7|LAMA3|MAGI1|ITGB6|VTN|COL4A4|COL4A3|TNC|ATP6V1C2|APC2|LAMC3|LAMC1|VWF|TP53|LLGL1|ATP6V1E2|CREB3L2|CREB3L3|PRKCZ|APC|ATP6V1C1|COL6A5|WNT11|COL6A6
SWT	ABC transporters	KEGG PATHWAY	ssc02010	13	48	0.000161669	0.0144451	ABCG8|ABCB11|CFTR|ABCA6|ABCA7|ABCA4|ABCB7|ABCA3|ABCB5|ABCC3|ABCD2|ABCC1|ABCC11
SWT	PPAR signaling pathway	KEGG PATHWAY	ssc03320	16	75	0.000322815	0.0235458	HMGCS2|PLIN5|ACOX3|ACSL1|SCP2|RXRA|ACSL5|CYP27A1|FABP7|PLTP|ACSBG1|SORBS1|PLIN4|FADS2|CYP4A24|PLIN1
SWT	Glycerophospholipid metabolism	KEGG PATHWAY	ssc00564	18	95	0.000495572	0.0322032	PLD4|DGKZ|PLA2G4B|PLPP4|LYPLA1|GPD1|PLB1|TAZ|CHKA|MBOAT2|DGKH|PLA2G5|PNPLA7|AGPAT4|PLA2G2F|PLA2G2E|PLA2G4F|PLD1
SWT	alpha-Linolenic acid metabolism	KEGG PATHWAY	ssc00592	8	22	0.000606337	0.0380184	ACOX3|PLB1|PLA2G5|PLA2G2E|PLA2G2F|PLA2G4B|FADS2|PLA2G4F
SWT	Fatty acid metabolism	KEGG PATHWAY	ssc01212	13	57	0.000666973	0.0397419	ACSF3|ACACA|ACOX3|ACSL1|SCP2|OXSM|ACSL5|ACAT2|ELOVL2|ACSBG1|ACADSB|CBR4|FADS2
SWT	Fatty acid biosynthesis	KEGG PATHWAY	ssc00061	7	18	0.000968855	0.0443934	ACSF3|ACACA|CBR4|ACSL1|OXSM|ACSL5|ACSBG1
SWT	calcium ion binding	Gene Ontology	GO:0005509	100	542	1.80958e-15	6.46745e-12	AOC1|GNPTAB|PAMR1|MYL5|HPCA|TNNC2|MYL1|ADGRV1|FBLN1|FBLN7|CLSTN3|RYR3|CACNA1E|PLA2G5|CAPN1|CAPN9|DYSF|CRB1|UMODL1|SLC25A24|HRC|SYT8|PRRG3|SYT2|MASP2|EGFL7|FAT2|RASGRP2|MMP12|MMP13|MACF1|PROS1|MATN2|NOX5|RGN|THBS4|CETN3|PLCH2|NID2|TBC1D8B|NINL|DCHS2|TPT1|PCDHA11|HMCN1|CDHR1|CDHR2|CABP4|OTOF|SNCB|EFCAB8|EFCAB1|EPDR1|PLCB3|SPTA1|HMCN2|PDCD6|DSG1|NKD1|DUOX2|VCAN|CELSR2|ANXA2|DLL1|UNC13B|UNC13C|PLA2G2…
SWT	ATP binding	Gene Ontology	GO:0005524	167	1203	1.8506e-14	3.30702e-11	DNAH17|DNAH10|DNAH11|CKB|PRKAG3|MYO1D|ATP2C1|KIF2B|SNRNP200|DDX39A|GRK4|DDX31|MAP3K4|OAS1|TOR3A|TAOK2|LIG3|IRAK3|ABCD2|NPR1|NPR2|MKNK1|ENTPD3|AURKB|VRK3|WRN|HK3|TTLL12|CAMK2B|PASK|KIFC2|GMPS|KCNMB3|TWF2|PNCK|DNAJA4|NME2|ADCY3|SYK|MYLK|DDX1|NARS2|MAK|N4BP2|CFTR|HELQ|ATP2A3|UBE2D4|NUBPL|EIF2AK4|DHX38|MYO18B|EP400|BCKDK|TDRD12|SHPRH|ADCY2|NEK5|NEK2|PANK4|MET|DDX51|STK26|JAK2|PKN3|GATB|ALPK1|ALPK2|MY…
SWT	cytoplasm	Gene Ontology	GO:0005737	271	2398	7.77517e-13	9.26283e-10	RNF17|AGK|MTMR6|TGM6|CKB|LYPLA1|PRKAG3|GNPDA1|CLMN|MFHAS1|SPHKAP|SRPK3|LRRC49|ADGRV1|DAB1|FTSJ1|GDI2|ADAD2|SNRNP200|BYSL|NFE2L3|MIB1|MAP3K4|OAS1|MICAL1|GMDS|FLII|TAOK2|MAGI1|IRAK3|PYGM|CAPN9|BRCA1|WT1|CYP2A19|MYO1D|TEP1|CENPJ|VRK3|WRN|WNK3|FAM98B|TRIM21|CAMK2B|PASK|APRT|PER1|PTPN18|PIK3C2G|ARRDC1|HELZ2|UPF3A|IP6K3|BRAT1|TWF2|NME2|ADCY2|SYK|DHODH|MYLK|FDXACB1|MARCKSL1|KPNA3|XRN1|GDI1|NTN1|TRIP6|AP…
SWT	actin filament binding	Gene Ontology	GO:0051015	40	163	5.72441e-10	4.09181e-07	MYOM3|MYOM1|CTTN|MYH15|POF1B|MACF1|NEB|CORO1B|SHROOM1|CORO1A|TNNC2|SHROOM4|DBN1|IQGAP3|CAPG|NEBL|GAS2L3|TULP1|TPM3|MICAL1|FLII|MISP|MARCKSL1|MYO1D|ANXA6|CLMN|ACTN1|VILL|FHOD3|ABLIM1|ABLIM3|CORO2B|SYNE2|SYNE3|CTNNA1|MYH7|AIF1L|TWF2|TRIOBP|ACTR2
SWT	cytosol	Gene Ontology	GO:0005829	223	2056	3.02744e-09	1.54573e-06	SCFD1|RPN1|SYNPO|PPP2R3C|EPB41L4B|GSTA1|UACA|ACOT7|PLIN4|CWC22|PLIN3|CUL4B|CDCA2|CHML|WAS|SPR|OAS1|MICAL3|FLII|CAPN1|DCT|HSBP1L1|SPIN3|UBXN2A|THSD1|CRYL1|HK3|PRRC2A|TRMT10B|TRIM21|CEP192|PASK|APRT|UPF3A|ATG2A|OSBPL3|SETD4|SHMT1|GMPS|AKAP7|SYK|ARID1B|CEP295|CEP290|MAGEL2|PLEKHA7|DDX1|NARS2|MTRR|TRIP6|AKAP12|ELP3|SGO1|CCL3L1|RASGRP2|STMN1|AKNA|ALDH3A1|NOS3|IQSEC3|PARP9|HSCB|MADD|CDV3|PANK4|PPM1A|RU…
SWT	mitochondrion	Gene Ontology	GO:0005739	89	647	4.13005e-08	1.8451e-05	DNLZ|PMAIP1|CASP8AP2|TACO1|ACOD1|DHTKD1|AGK|OGDH|OAS1|MPST|MIPEP|CAPN1|LIG3|GOT2|SOD2|VWA8|HMGCL|HK3|MRPL39|PNKD|ABHD4|DHODH|ACSL1|ACSL5|DDX1|NARS2|NUBPL|PPOX|BCKDK|TSPOAP1|IFIT1|HSCB|HEATR1|DISC1|RTN4IP1|TMEM71|GATB|PARP9|ISCA2|NAXE|ACSF3|MCCC2|MCCC1|TP53|RPS6KA6|GFM1|MTHFD1L|CYP27A1|SARDH|FGGY|TMEM126B|NDUFAF1|MTIF2|AKAP10|GDAP1|GUF1|OXSM|ACAT2|BCO2|CA5A|ACADSB|GCAT|SYNE2|RAD51C|MTFMT|CYP24A1|R…
SWT	basement membrane	Gene Ontology	GO:0005604	20	58	1.32013e-07	5.24238e-05	LAMA1|ANXA2|COL4A4|NID2|COL15A1|ACAN|THBS4|VWA2|CD151|COL5A1|COL28A1|TNC|MMRN2|LAMC3|HMCN2|HMCN1|LAMC1|FBLN1|MATN2|NTN1
SWT	metal ion binding	Gene Ontology	GO:0046872	111	915	3.40959e-07	0.000121859	MAN2B2|TGM5|EPX|TGM7|CCS|SMAP2|ZFYVE19|TGM6|OAS1|MICAL1|MICAL3|RNF112|ZC3HAV1|SFTPA1|SP110|JAK2|DCT|ZNF45|SOD2|ABLIM1|HELZ2|DNAJA4|NME2|ADCY3|ZNF449|ZKSCAN1|ELP3|XPNPEP2|ZSCAN16|KMT2C|ATP2A3|SCEL|TDO2|TDRD12|ZNF599|SHPRH|ADCY2|ZSCAN2|PCLO|TNS1|ZNF282|AFM|PDLIM7|RPH3AL|NAXE|ZNF189|MAN2A1|HGS|ZNF23|AGMAT|ING5|GART|ABLIM3|MCCC1|RBM26|WDFY3|WDFY2|PRDM2|AGFG2|PHF3|HDAC3|HDAC5|LAP3|DOHH|POLM|ZNF782|ITG…
SWT	nucleoplasm	Gene Ontology	GO:0005654	162	1546	3.33726e-06	0.00090068	DNLZ|RSPH4A|PPP2R3C|RAD9A|NQO2|TNRC6C|UACA|SNRNP200|BYSL|ATG2B|EIF3L|CENPF|RAI1|SPR|MPP7|OAS1|MICAL3|FLII|MAGI1|BDP1|SP110|WEE2|SPIN3|VSIG10L|CENPJ|VRK3|WRN|NARS2|PRRC2A|CLCN7|TRIM21|APRT|SMARCD3|MACROD1|MGMT|ATG2A|ACOT7|PRKDC|BRAT1|HPSE|CSPG4|ARID1B|EEF1D|PLEKHA7|KPNA3|ZBTB24|ZBTB25|AKNA|PDS5A|KHDRBS3|PDLIM7|IQSEC3|MAPKAPK3|PARP9|HSCB|VPS37A|LANCL2|JAK2|NARF|FAM98B|PLCB3|PDCL3|TTC3|CEP164|CHML|P…
SWT	actin filament	Gene Ontology	GO:0005884	18	61	3.52813e-06	0.00090068	FKBP15|CORO1B|AIF1L|TWF2|GAS2L3|POF1B|TPM3|FMN1|ACTN1|GDPD2|CORO1A|SH2B2|WHRN|SHROOM4|DBN1|WAS|CTTN|MISP
SWT	intracellular signal transduction	Gene Ontology	GO:0035556	44	275	4.04944e-06	0.000964846	ASB13|ASB15|MCF2|MKNK1|MAPK15|NLRC5|DGKZ|ASB5|DEF8|DVL2|DGKH|DVL1|JAK2|MARK3|IRAK3|TNS1|DAPK2|NPR1|NPR2|PIKFYVE|MAST4|WNK3|PRKCD|PASK|MAST2|PRKCZ|UNC13B|UNC13C|LCP2|DEPDC1B|PLEK|RAB40B|SRPK3|RPS6KA1|SGK2|CSPG4|SYK|MCF2L|MELK|NFAM1|NSMCE1|SH2B2|MAK|ARHGEF28
SWT	cell surface	Gene Ontology	GO:0009986	47	306	5.12614e-06	0.00114505	ITGA8|GHRHR|PCSK9|ANTXR1|DIP2A|CD58|SERPINF2|ITGA4|CD151|PDGFC|ADGRV1|ADAM15|ADAM17|CD200|TREML2|MEGF6|CLSTN3|MRC1|CD8B|CEL|LBP|ANXA2|NLGN3|ITGB6|CD44|RAMP1|RAMP2|UMODL1|PROM2|PROM1|LMAN2|HRG|TNN|TYRO3|LRP4|KLRK1|OTOA|VWDE|F2R|ITGAL|ITGAM|BST2|STRC|LPAR1|PTPRK|CFTR|SLC1A2
SWT	photoreceptor cell maintenance	Gene Ontology	GO:0045494	12	27	5.47457e-06	0.00115095	USP45|TULP1|CRB1|CROCC|ERCC6|ABCA4|PROM1|NPHP4|ADGRV1|MAK|NXNL2|TUB
SWT	integral component of plasma membrane	Gene Ontology	GO:0005887	84	684	5.99299e-06	0.00118994	SLC24A4|TMC5|PDGFRA|TMC7|STAB1|PROM1|TMC3|TSPAN11|SORCS2|HSPG2|TSPAN14|PROM2|NCSTN|TLR10|CD151|MFSD12|SLC29A2|ADAM17|ADGRV1|FLT4|ABCC1|SEMA4D|CLCA4|CACNA1H|APH1B|GLRA3|PTGDR2|XG|F2R|CHRNB1|CEL|CSF1R|SSTR3|KCNK2|SLC12A5|SLC16A14|SLC6A19|TSPAN4|CLCN2|TMEM266|CD47|TRPM2|HS3ST3B1|SLC38A4|NPR2|COL25A1|NLGN3|SLC24A2|FCRLB|ADGRD2|CELSR2|CD4|CLCN4|SLC39A8|KCNK7|VCAM1|MERTK|LMAN2|PCDHA11|GABRB2|ADGRD1|SEM…
SWT	centrosome	Gene Ontology	GO:0005813	51	349	7.22938e-06	0.00135988	HSF1|CEP164|AKNA|PPP2R3C|CEP57L1|CTDP1|GEN1|KIFAP3|NPHP4|RABL6|DNAAF4|B9D1|KIF2B|CNTROB|IFT140|ZFYVE19|NEK2|RUVBL2|CCDC15|CDKL5|NUMA1|CETN3|MIB1|VPS37A|HAUS1|MARK4|DISC1|STOX1|OBSL1|NINL|CKAP2L|WRN|CENPF|CROCC|BCCIP|FBF1|HAP1|UVRAG|RTTN|CCNB3|TP53|SGO1|TBCD|WDR35|BOD1L1|TUBG1|LEO1|PKHD1|MAK|CEP78|CEP295
SWT	nucleus	Gene Ontology	GO:0005634	255	2706	1.02576e-05	0.00179167	HSF1|IFI35|SYNPO|TBX21|TFAP2E|PRKAG3|TBX22|APBB1|CCS|RSC1A1|REXO1|ISX|REXO5|GCM2|ADAD2|HNF1B|BYSL|RAI1|NFE2L3|IP6K3|DDX31|RSBN1|OAS1|ZNF782|FLII|SRPK3|ZNF784|IRAK3|MYB|PRX|WT1|WDR5|MKNK1|PRIMPOL|VRK3|WRN|ZNF683|ELF5|RGS3|SETD4|PASK|LDB2|MTUS1|PER1|TNIP1|GC|MGMT|GATA5|KIFC2|TDP1|SHMT1|GPATCH1|PLD4|AKAP7|NME2|ZNF516|PARP14|RBBP7|ZNF449|DAPK2|ZKSCAN1|NR1I2|MAGEL2|MYRFL|KPNA3|ZBTB22|APC|MAK|GBX1|ELP3…
SWT	protein phosphorylation	Gene Ontology	GO:0006468	44	287	1.05275e-05	0.00179167	ULK2|NPR1|PRKAG3|ATM|NPR2|BCKDK|CDC7|FNIP2|NEK5|NEK2|CDKL5|GRK4|MARK4|STK26|PDK2|PIK3R1|MKNK1|IRAK3|DAPK2|ALPK1|LAMA1|ACVR2B|ALPK2|AURKB|ULK4|WNK3|CAMK2B|PASK|MAST4|SRPK3|RPS6KA1|ULK3|RPS6KA6|RPS6KC1|MYLK|MELK|CDK3|WNT11|PTPRA|CDK7|CDK8|MAP3K19|CCL3L1|CCNK
SWT	extracellular space	Gene Ontology	GO:0005615	99	865	1.34284e-05	0.00218151	AOC1|NYX|PCSK9|CPM|CCS|ADAMTS20|MFAP4|CPQ|FBLN1|SEMA4D|LBP|C1RL|INHBE|SFTPA1|LIPC|VWA2|SERPINB9|UMODL1|CXCL11|SEMA7A|CTSW|COL15A1|TGFBI|MASP2|NPY|CCL3L1|OSTN|CCL1|MMP12|PROS1|GPLD1|OTOL1|IBSP|THBS4|TNXB|LRRTM4|NPPB|AFM|PRSS56|TPT1|FIBCD1|NAXE|VEGFD|COL4A4|IGFBP7|CAPG|FGF3|PDGFC|VASH1|MPO|ITGAM|VWF|CHAD|RNPEP|CD1E|A2M|LAMA1|COL25A1|NPG1|VTN|COL5A1|MERTK|SERPINF2|F5|SFRP5|F8|ALB|COL10A1|CHGA|SCP2|S…
SWT	small GTPase mediated signal transduction	Gene Ontology	GO:0007264	18	72	2.40432e-05	0.0037361	RASGRP2|RASGEF1B|CHML|DOCK9|RAC2|DOCK8|CCDC88C|RGL2|RASGEF1A|ARHGAP32|ARHGAP33|SH2D3C|GDI2|DAB1|GDI1|KNDC1|RHOF|ARHGAP18
SWT	oxidation-reduction process	Gene Ontology	GO:0055114	59	450	2.71858e-05	0.00404842	AOC1|AGPS|ACADSB|EPX|NDUFB7|ALDH3A1|NOS2|CCS|DOHH|LOXHD1|PPOX|AKR1A1|NOX5|MTHFD1L|ACAD10|TDO2|DUS1L|OGFOD3|CBR4|SPR|PLOD1|FOXRED1|CYP3A29|MTHFR|SDR9C7|RTN4IP1|DUOX2|CYP39A1|BCO2|DCT|CYP4A24|CYP2B22|CYP2A19|NOS3|SOD2|CRYL1|TXNL1|OSGIN1|PHGDH|ALDH1B1|BLVRA|CTBP2|CYP1A1|ALDH4A1|HEPHL1|CYP2J34|F8|MPO|DHODH|CYP19A1|ALOXE3|CYP27A1|MICAL3|SARDH|GPX7|MTRR|ALKBH6|COQ7|GSTK1
SWT	nucleolus	Gene Ontology	GO:0005730	59	452	3.04672e-05	0.0043556	FILIP1|AGPS|RSPH4A|ATM|ERCC6|PRKDC|OXR1|REXO5|ARNTL2|ADAD2|BRIX1|BYSL|IMP4|AGTPBP1|SDCBP2|SMC2|DDX31|ZNF622|EBNA1BP2|GLI2|WRN|ACAT2|FAM193B|MAGI1|URB2|URB1|BRWD1|WT1|TTC3|TRAF7|RRS1|ORC4|RCL1|DNTTIP2|PARP3|KIF2B|NOL8|HAP1|GCFC2|VRK3|ENDOV|TAOK2|NAT10|ABTB1|NARF|TP53|MTUS1|UPF3A|RPF2|WDFY3|STON2|UTP20|MYBBP1A|RRP12|VPS51|MRTO4|ELP3|WDR74|EIF4A3
SWT	extracellular matrix structural constituent	Gene Ontology	GO:0005201	15	54	4.06698e-05	0.00559054	COL10A1|LAMA1|IMPG2|COL4A4|COL15A1|VTN|OTOL1|COL5A1|UMODL1|COL28A1|TNC|TGFBI|LAMB3|LAMC1|FBLN1
SWT	ciliary basal body	Gene Ontology	GO:0036064	21	99	4.36754e-05	0.00578133	C2CD3|TUBG1|IFT140|IFT172|CENPJ|SDCCAG8|CDKL5|CEP78|KIFAP3|CEP131|DZIP1L|WDR35|MARK4|CETN3|WHRN|FBF1|NPHP4|PKHD1|CENPF|RTTN|B9D1
SWT	cell-cell junction	Gene Ontology	GO:0005911	21	102	6.35013e-05	0.00782599	LAMA1|JCAD|IQGAP3|NCK1|CSK|PIKFYVE|PTPRK|HSPG2|PRKCD|PIK3R1|CORO1A|ADAM17|SDCCAG8|MAGI1|NPHP4|WAS|LCP2|DSG1|PLEKHA7|IQGAP1|CTNND2
SWT	nucleic acid phosphodiester bond hydrolysis	Gene Ontology	GO:0090305	15	57	6.85889e-05	0.00817123	PLD4|MEIOB|N4BP2|WRN|RAD9A|TATDN1|DDX1|REXO1|ATAD5|GEN1|XRN1|EDDM3B|EME1|APLF|DCLRE1A
SWT	heme binding	Gene Ontology	GO:0020037	21	104	8.08266e-05	0.00902732	CYP1A1|CYP2A19|CYP24A1|THAP4|CYP2J34|EPX|MPO|DUOX2|CYP1A2|CYP3A29|LOXHD1|NOS3|JAK2|CYP39A1|CYP19A1|NOS2|HRG|CYP4A24|CYP27A1|TDO2|CYP2B22
SWT	membrane	Gene Ontology	GO:0016020	59	473	9.49976e-05	0.00996317	MX2|SERINC1|FKBP15|STMN1|SSC4D|MACF1|MGLL|MBOAT2|ADGRV1|EVPL|FAM83B|ACSL5|SLC39A2|B9D1|OAS1|LOXL2|LOXL4|SDF2|PKD1L2|SRPRA|GLI2|PNPLA1|REEP1|MTMR6|OSBPL5|LYST|SGPP2|LAMA1|GBGT1|NAXE|MAMDC2|PIEZO1|XYLT2|AGAP1|AGAP3|PIK3C2G|TMPRSS15|GDI2|OSBPL3|CORO2B|ABCC11|XKR5|SLC8B1|VEGFD|VPS39|DHODH|ACSL1|XKR9|SGIP1|NPNT|CREB3L3|TOM1L1|NEU4|PLEC|VPS51|PSCA|CFTR|AGK|ABCC3
SWT	cell adhesion	Gene Ontology	GO:0007155	29	175	9.75688e-05	0.00996317	STAB1|EMB|ACAN|VCAN|CD4|IBSP|JAM3|NECTIN4|FIBCD1|LAMA1|LAMA3|FARP2|TNR|CD44|CD47|CELSR2|VTN|COL5A1|VCAM1|TNC|PCDHA11|F11R|COL15A1|ITGAM|TGFBI|VWF|SIGLEC1|FOLR2|IGFBP7
SWT	intracellular membrane-bounded organelle	Gene Ontology	GO:0043231	37	252	0.000112888	0.0112073	AGK|CD84|GPLD1|TRAF7|SHROOM4|PLIN4|PUSL1|MYOF|DAB1|PIKFYVE|VPS37B|VPS37A|RHOF|OSBPL3|DCT|MISP|STON2|CYP2A19|LRRC39|CLCN7|CNNM3|PHLPP2|DENND1B|CTNNA1|OSBPL5|CYP1A1|CYP1A2|RAB11FIP5|CEP131|ABCA6|ABCA7|ABCA4|ABCA3|PPIH|NEU4|CYP2B22|PTPRK
SWT	protein homodimerization activity	Gene Ontology	GO:0042803	53	414	0.000117445	0.0113445	MYOM3|AOC1|PDGFRA|CEP131|AGXT|NQO2|MYOM1|GEN1|CD4|CORO1A|GPD1|MDH2|CDSN|CPQ|FLT4|TMEM266|CREB3L3|LHPP|CALCOCO2|RUVBL2|HNF1B|CRYL1|NECTIN1|TRIML2|SFTPA1|JAML|ABCD2|CISD2|PRMT8|PDGFC|JAM3|WRN|CENPF|DAB2IP|TRIM21|MAP3K13|PEX11A|PADI2|SERPINF2|SHMT1|SLC8B1|ACTN1|GZMA|LRP4|PRTFDC1|PON1|PDE2A|PTPA|TMEM192|PDK2|OXCT1|SDCBP2|NOS2
SWT	microtubule cytoskeleton organization	Gene Ontology	GO:0000226	19	92	0.000134309	0.0126321	MAP1A|OBSL1|APC2|GAS2L3|ULK4|EML3|TACC2|TBCD|TUBB|TUBAL3|TUBG1|DISC1|PRKCZ|TUBA1B|MAPT|MARK3|CDK5RAP2|TTLL1|PPP2R3C
SWT	positive regulation of GTPase activity	Gene Ontology	GO:0043547	31	198	0.000143275	0.0131299	RASGRP2|DOCK8|CCL1|SEMA4D|CHML|PLXNB1|PREX2|ARAP1|SNX13|SNX18|DVL2|GARNL3|ARHGAP25|DLC1|WNT11|DAB2IP|SMAP2|AGAP1|AGAP3|SGSM2|GDI2|DENND1B|GDI1|RANBP3L|TAGAP|TBCD|F2R|ARHGAP32|ARHGAP18|AGFG2|CCL3L1
SWT	zinc ion binding	Gene Ontology	GO:0008270	70	606	0.000185665	0.0160373	DNLZ|ZDBF2|DMD|CPM|MMP12|WT1|DNAJC24|TTF2|ZFHX3|ZMAT1|ADAMTS20|RNPEP|ZNF622|TRAF7|DBF4B|MPI|MID2|BLVRA|RGN|DPF3|GATA5|MMP25|BHMT|DHX58|USP45|USP44|MMP13|SHMT1|MIB1|CPA4|GLI2|RTN4IP1|TRIM66|PRIMPOL|LIG3|RNF207|MTA1|PDE2A|BRCA1|AFM|CA5A|ZMYM1|PIKFYVE|MTR|NQO2|NBR1|RXRA|ZCCHC24|TRIM21|USP39|APOBEC3B|SEC24A|NR2E3|ZDHHC20|HRG|TRIM45|AGTPBP1|TRIM40|DUSP12|CD4|ZGRF1|ALB|PYGM|NR1I2|RPS29|FBXO30|AOC1|MT3|…
SWT	stress fiber	Gene Ontology	GO:0001725	12	42	0.000188463	0.0160373	ACTN1|PDLIM7|SYNPO|NEBL|LIMCH1|MYLK|CORO1B|SH2B2|ABLIM3|SHROOM4|TRIP6|ABLIM1
SWT	integral component of membrane	Gene Ontology	GO:0016021	352	4085	0.000208618	0.0173395	PGAP1|ZDHHC15|PGAP3|PGAP2|GPM6B|SEMA4D|SLC50A1|GLP1R|ABCD2|NPR1|DYSF|GPR152|SLC45A4|CRB1|DEPDC1B|MUC13|CLEC2L|PRRG3|MYRFL|STARD3|LGR6|ANO9|ATP2A3|ALDH3A1|MGST2|MFSD12|TMEM132D|TMEM132A|FAM151A|FRAS1|FIBCD1|THSD1|SLC39A8|MOGAT2|SLC39A2|MCCC2|SLC39A7|SLC35B1|SLC35B3|GABRD|DCST2|SLC2A11|SLC2A10|MBOAT2|SLC4A2|ANTXR1|CLCA4|MDK|SLC36A3|SEZ6|TPRA1|AIG1|ILDR1|ST7L|GRAMD1A|AADACL2|IL2RA|CRTAM|PRRC1|IL21R|…
SWT	protein serine/threonine kinase activity	Gene Ontology	GO:0004674	34	234	0.00024877	0.0202069	ULK2|ATM|PRKDC|ALPK2|ATR|BCKDK|CDC7|NEK2|CDK3|TAOK2|AURKB|MARK3|MKNK1|IRAK3|DAPK2|ALPK1|ULK3|ACVR2B|ULK1|VRK3|WNK3|PRKCD|PASK|MAST2|PRKCZ|MAST4|SRPK3|NRK|RPS6KA1|PNCK|SGK2|MELK|PDK2|CDK8
SWT	actin binding	Gene Ontology	GO:0003779	25	150	0.000264321	0.0209929	DMD|NEB|MYO18B|SYNPO|SPTBN5|GAS2L3|WAS|MICAL3|MAP1A|PDLIM7|ABRA|CROCC|PLEC|ABLIM3|EPS8L2|CALD1|ACTN2|VASH1|SPIRE1|MYLK|SPIRE2|MYO19|FLNC|ACTR2|MLPH
SWT	cytoskeletal protein binding	Gene Ontology	GO:0008092	10	31	0.000286037	0.0218244	ANXA2|EPB41L5|FARP1|EPB41L4B|SGIP1|FARP2|ALDOC|SYNE3|BIN3|PACSIN2
SWT	proteolysis	Gene Ontology	GO:0006508	45	347	0.000287002	0.0218244	TASP1|CPM|MMP12|MMP13|LAP3|ADAM17|MMP25|RNPEP|ADAM33|CPQ|PRSS8|PAMR1|RSC1A1|CPA4|MIPEP|CAPN1|PCLO|CTSW|CAPN9|PRSS55|PRSS56|CTSA|ADAM15|TMPRSS15|ADAMTS20|SCRN2|AGTPBP1|ADAM28|PM20D2|ADAM7|OVCH1|KEL|GZMA|VASH1|METAP1D|OVCH2|MASP2|PLG|RHBDF1|RHBDF2|DPP6|MME|PRCP|XPNPEP2|ADAMTS14
SWT	integrin binding	Gene Ontology	GO:0005178	17	83	0.000322421	0.0235458	ACTN1|TNN|ITGB6|IBSP|THBS4|VTN|CD151|COL4A3|VCAM1|ADAM17|JAML|TGFBI|VWF|LAMC1|SEMA7A|PTPRZ1|ADAM15
SWT	transmembrane transport	Gene Ontology	GO:0055085	36	258	0.000333092	0.0238094	ANO9|SVOPL|SLC2A11|SLC2A10|SPNS3|MFSD12|SLC35B1|GJB5|SLC23A3|SLC39A7|TMEM266|SLC16A14|SLC6A19|ABCB7|ABCB5|ABCD2|SLC46A3|SLC6A14|SLC7A5|SLC45A4|SLC39A8|ABCB11|SLC25A24|SLC5A10|ABCC11|SLC6A20|SLC22A18|SLC35B3|SLC16A4|SLC22A11|ABCA6|ABCA7|ABCA4|ABCA3|CFTR|ABCC3
SWT	signal transduction	Gene Ontology	GO:0007165	53	435	0.000349457	0.0244894	OSGIN1|IL1RAPL1|TCP11|RRAD|UTS2B|SPARCL1|CXCL11|PDE9A|FAM83B|FAM13A|FAM83G|FAM83F|MDK|ARAP1|CHRNB1|TCP11L2|PLEKHH3|PDE3B|MAP3K13|JAK2|MAGI1|RGS3|TG|PPY|DLC1|UTS2|NPR1|NPR2|ARHGAP25|BEX1|TNK2|DTHD1|PPP1R12C|PEX11A|AGAP1|AGAP3|TNFRSF25|PHLPP2|GABRB2|LRRC39|TAGAP|GLRA3|CABP4|RTKN2|PDE1C|ANKDD1B|ARHGAP33|TOM1L1|TRIP6|GABRD|PDE4B|MAVS|GRK4
SWT	negative regulation of canonical Wnt signaling pathway	Gene Ontology	GO:0090090	17	84	0.000363904	0.0250114	NKD1|RUVBL2|TMEM64|NOTUM|LRP4|SFRP5|TMEM131L|DAB2IP|CCDC88C|INVS|DKK3|TLE4|AMFR|NPHP4|APC2|BICC1|DRAXIN
SWT	apical plasma membrane	Gene Ontology	GO:0016324	25	156	0.000444373	0.0299659	SLC4A11|AMOTL1|DUOX2|SHROOM1|AKR1A1|SHROOM4|SORBS2|SLC9A3R2|CLDND1|SLC34A2|ADAM17|RAB17|CD44|DLL1|PRKCZ|UMODL1|PROM2|PROM1|PLD1|RHCG|OTOA|CDHR2|SLC22A11|PKHD1|CFTR
SWT	focal adhesion	Gene Ontology	GO:0005925	20	112	0.000486317	0.0321869	ACTN1|PDLIM7|EPB41L5|NME2|ITGB6|CORO2B|ADAM17|SYNE2|ARMC5|TRIP6|ANXA6|JAK2|SHROOM4|ALKBH6|PLEC|AFAP1|SORBS2|DLC1|IQGAP1|MISP
SWT	cytokine-mediated signaling pathway	Gene Ontology	GO:0019221	17	88	0.000579308	0.0369723	IL20RA|CSF2RB|IFNLR1|DUOX2|IL4R|IL10RB|IL1RAPL2|CD44|IL12RB2|CSF1R|JAK2|IFNGR1|IFNGR2|IRAK3|SH2B2|IL22RA1|IL21R
SWT	GTPase activator activity	Gene Ontology	GO:0005096	26	170	0.000645997	0.0397419	IQGAP3|CHML|PREX2|ARAP1|TBC1D2|TBC1D5|GARNL3|ARHGAP25|DLC1|DAB2IP|SMAP2|AGAP1|AGAP3|SGSM2|GDI2|GDI1|RANBP3L|TAGAP|LLGL1|TBCD|ARHGAP32|ARHGAP33|ARHGAP18|TBC1D12|AGFG2|WNT11
SWT	axoneme	Gene Ontology	GO:0005930	12	50	0.000722947	0.0397419	GLI2|IFT140|DNAH17|DNAH10|CENPF|DNAH9|WDR35|DNAJB13|KIFAP3|ATG5|IFT172|MAK
SWT	rRNA processing	Gene Ontology	GO:0006364	12	50	0.000722947	0.0397419	HELQ|IMP4|HEATR1|RBFA|RRP7A|EBNA1BP2|NOL8|UTP20|POP4|RRP12|MRTO4|WDR74
SWT	fibrillar center	Gene Ontology	GO:0001650	17	90	0.000722966	0.0397419	RPP38|EIF3L|RPS6KA6|IMP4|HEATR1|RRS1|EEF1D|AKNA|ANKRD1|LEO1|ARHGAP32|STOX1|ACACA|URB1|FAM111A|DUSP11|DCLRE1A
SWT	ribosome biogenesis	Gene Ontology	GO:0042254	7	17	0.000739921	0.0397419	MRPL10|DDX31|TNIP1|ZNF658|URB2|NVL|CUL4B
SWT	Rab GTPase binding	Gene Ontology	GO:0017137	18	99	0.000757564	0.0397419	CHML|ULK1|RAB11FIP5|MICAL1|RPH3AL|VPS39|TBC1D2|LLGL1|TBC1D5|MICALL1|ANXA2|SGSM2|DENND1B|TBC1D12|MICAL3|GDI1|GDI2|MLPH
SWT	signaling receptor activity	Gene Ontology	GO:0038023	18	99	0.000757564	0.0397419	MRC1|ANTXR1|NLGN3|ITGB6|KLRK1|GFRAL|GRIK2|CEL|LRRC19|TLR10|TREML2|AMFR|NECTIN1|TAS1R1|TLR2|PAQR6|FOLR2|TNFRSF19
SWT	ruffle membrane	Gene Ontology	GO:0032587	10	36	0.000766288	0.0397419	JCAD|EPB41L5|MACF1|AIF1L|PSD3|PSD2|ADAM17|EPS8L2|DLC1|PLA2G4F
SWT	collagen fibril organization	Gene Ontology	GO:0030199	10	36	0.000766288	0.0397419	LOXL2|ANXA2|LOXL4|ACAN|TNXB|P3H4|COL5A1|ADAMTS14|SERPINF2|NOXRED1
SWT	chaperone binding	Gene Ontology	GO:0051087	13	58	0.00076726	0.0397419	DNLZ|HSCB|FNIP2|BAG4|ALB|SYVN1|AHSA1|AMFR|MDH2|SLC25A17|RNF207|VWF|CFTR
SWT	hematopoietic progenitor cell differentiation	Gene Ontology	GO:0002244	13	58	0.00076726	0.0397419	PLD4|PDGFRA|RRS1|HERC6|CSF1R|PTPRZ1|DHTKD1|STON2|ZNF784|GPATCH4|FLT4|ZBTB24|KCP
SWT	nucleic acid binding	Gene Ontology	GO:0003676	37	283	0.000830143	0.0418926	ZDBF2|HELQ|NYNRIN|RRP7A|ZMAT1|TNRC6C|TNRC6B|DBF4B|TDRD12|KRBA1|ZNF862|ZNF12|SNRNP200|DDX39A|NONO|ITGA2B|DDX51|ZNF622|ZNF782|REXO1|ZNF662|ZNF45|NARS2|ZNF189|R3HDM1|R3HDM2|ZCCHC24|ZNF23|GPATCH4|DHX38|METTL4|ZKSCAN1|PRDM7|ZNF792|TRMT2A|EDDM3B|EIF4A3
SWT	regulation of gene expression	Gene Ontology	GO:0010468	23	145	0.000833399	0.0418926	ZNF335|CAVIN4|FUBP3|MAPK15|DNMT3A|MAP3K4|TRIML2|TRIM40|ZNF648|ALPK2|ZNF683|TRIM21|REST|UMODL1|SART3|HRG|COQ7|SRPK3|CYP1A2|PRDM15|APBA1|PRDM2|MAK
SWT	protein kinase binding	Gene Ontology	GO:0019901	36	273	0.000843947	0.0418926	HSF1|PRKAG3|MAP2K7|DBF4B|FAM83B|FAM83G|IQGAP1|TPX2|GDF3|ITGB1BP1|IL12RB2|FAM83F|DVL2|MICAL1|DVL1|JAK2|DOK7|PPP1R12C|TRIML2|LYST|RAD9A|STK11IP|EXOC2|CENPJ|TRIM21|PRKCD|WAS|RHOF|CCNB3|AKAP7|CSPG4|TOM1L1|CTBP2|MAVS|PTPRK|CCNK
SWT	cytokine receptor activity	Gene Ontology	GO:0004896	11	44	0.000894211	0.0430757	IL20RA|CSF2RB|IFNLR1|IL21R|IL4R|IL10RB|CD44|IL12RB2|IFNGR1|IFNGR2|IL22RA1
SWT	midbody	Gene Ontology	GO:0030496	17	92	0.000896046	0.0430757	ZFYVE19|ASPM|CENPC|VPS37B|KIF4A|CTDP1|MARK4|MICAL1|ANXA2|AURKB|CENPF|APC2|URB2|MAK|UVRAG|IQGAP1|NAT10
SWT	kidney development	Gene Ontology	GO:0001822	10	37	0.000915831	0.0430757	HNF1B|PCSK9|LRP4|CENPF|PKD1|GLI2|OVOL1|PKHD1|WFS1|PBXIP1
SWT	endoplasmic reticulum	Gene Ontology	GO:0005783	59	522	0.000920667	0.0430757	PGAP1|ZDHHC15|PCSK9|ITGA8|ALDH3A1|MAMDC2|NCSTN|PRSS56|TMEM214|ACSBG1|KIFAP3|ATP2C1|TMEM132A|DUOX2|APH1B|LOXL2|TMED4|TMED3|SGPP2|PLOD1|UVRAG|OAS1|P3H4|PNPLA7|P3H1|SEZ6|UGGT2|ATP10B|LAMA3|PDCL3|RRS1|PIEZO1|DNASE1L3|PIGL|PRKCD|VTN|AMFR|COL4A3|TAPBPL|PROM1|ZDHHC20|GIMAP2|SIL1|TMEM64|TP53|NCK1|VASH1|EEF1D|ACSL1|ALB|EBPL|ACSL5|CREB3L2|CREB3L3|ABCA4|AGPAT4|CYP19A1|VWF|CPED1
SWT	carbohydrate binding	Gene Ontology	GO:0030246	18	101	0.000928044	0.0430757	GALNT17|GALNT15|MAN2B2|CLEC12B|PKD1L2|KLRK1|MGAM|CLEC12A|SIGLEC1|KLRB1|CLEC2L|MAN2A1|FBXO6|SFTPA1|GALM|KLRG2|MGAM2|CD207
SWT	signaling receptor binding	Gene Ontology	GO:0005102	25	166	0.000986554	0.0446322	CD58|MFAP4|MEGF6|A2M|TRDN|LBP|PTPA|SLC9A3R2|TNXB|BANK1|OSTN|LAMA1|LAMA3|BEX1|TNR|FIBCD1|TNK1|TNC|HRG|TNK2|CRTAM|HAP1|SYK|VWDE|F2R
SWT	actin filament network formation	Gene Ontology	GO:0051639	5	8	0.00108236	0.048344	CARMIL2|ACTN1|FHOD3|SPIRE1|SPIRE2
SWT	actin cytoskeleton	Gene Ontology	GO:0015629	22	139	0.00109565	0.048344	SYNPO|MYO1D|ADAM17|AFAP1|ACTL7B|FILIP1|KNTC1|MICAL1|FLII|MACF1|ACACA|CROCC|VILL|ABLIM1|ABLIM3|CAPG|CTNNA1|TAOK2|CARMIL2|TRIOBP|ARHGAP32|ABRA
TC	Metabolic pathways	KEGG PATHWAY	ssc01100	156	1388	3.2898e-09	1.70578e-06	CD38|RPN1|AOC2|A3GALT2|GNPDA1|GSTA1|ACOD1|DHTKD1|PCK1|DMGDH|GCAT|TAT|ACSM5|ACSM4|HMGCLL1|GOT2|PYGM|GBE1|NPR1|NPR2|PCCA|GALNT17|CRYL1|APRT|AK8|PIK3C2G|AGXT2|NME2|MGAT3|NPL|INPP5E|ADCY2|ADCY3|DHODH|ACSL1|CSAD|ACSL5|DBT|ALG8|INPP5K|ALDH3A2|AGXT|ALDH3A1|ALG6|UROS|PPOX|AKR1A1|ACSBG1|PLA2G1B|GART|RGN|PANK4|DGAT1|MGAM|PLCH2|GMDS|CYP27B1|KYAT3|UCK1|GCK|ACSF3|MAN2A1|PGM2|AGMAT|DDC|COX7A2|MCCC2|MCCC1|ALDH4…
TC	ECM-receptor interaction	KEGG PATHWAY	ssc04512	25	84	1.41763e-08	5.48308e-06	ITGA8|HSPG2|ITGA11|LAMA4|LAMB3|IBSP|LAMC1|ITGA2B|THBS4|TNXB|GP9|LAMA1|LAMA3|FRAS1|TNR|CD47|VTN|COL4A4|COL4A3|TNC|TNN|NPNT|COL6A3|COL6A5|COL6A6
TC	Complement and coagulation cascades	KEGG PATHWAY	ssc04610	20	80	3.80422e-06	0.000696973	VTN|BDKRB2|F5|SERPINC1|C4BPA|VSIG4|F3|PROS1|MASP2|PLAT|PLG|C9|C5AR1|ITGAM|SERPINF2|ITGB2|C6|C7|A2M|SERPINA5
TC	PPAR signaling pathway	KEGG PATHWAY	ssc03320	18	75	1.83461e-05	0.00212876	CPT2|HMGCS2|SLC27A6|ACOX3|ACSL1|SCP2|RXRA|ACSL5|PCK1|FABP7|FABP5|ACSBG1|SORBS1|SLC27A4|PLIN4|FADS2|CYP4A24|PLIN2
TC	PI3K-Akt signaling pathway	KEGG PATHWAY	ssc04151	45	335	3.96751e-05	0.00431591	ITGA8|PDGFRA|PCK1|PPP2R3C|PPP2R3A|MAP2K2|NOS3|LAMB3|IBSP|TNN|ITGA11|PRLR|ITGA2B|THBS4|RAC1|TNXB|PIK3R6|CREB3L1|JAK2|MYB|LAMA1|LAMA3|LAMA4|IL4R|TNR|RXRA|VTN|COL4A4|COL4A3|TNC|TEK|LAMC1|FGF3|PDGFC|SGK2|SYK|CCND3|CSF1R|KIT|TLR2|IFNAR1|COL6A3|LPAR1|COL6A5|COL6A6
TC	Valine, leucine and isoleucine degradation	KEGG PATHWAY	ssc00280	13	50	0.000131643	0.0111768	HMGCS2|ACSF3|HMGCL|PCCA|MCCC2|ALDH3A2|OXCT1|ACADSB|HMGCLL1|AACS|AGXT2|DBT|MCCC1
TC	Peroxisome	KEGG PATHWAY	ssc04146	17	84	0.000190558	0.0136078	CRAT|PEX6|HMGCL|ACOX3|MPV17|ACSL1|PMVK|NUDT7|HACL1|ECI2|SCP2|HMGCLL1|ABCD1|AGXT|HAO2|ACSL5|GSTK1
TC	Protein digestion and absorption	KEGG PATHWAY	ssc04974	17	86	0.000242994	0.0159597	COL15A1|PRCP|COL11A2|COL18A1|COL6A5|CPA2|CELA2A|KCNQ1|COL5A3|SLC6A19|COL5A1|COL4A3|COL6A3|COL4A4|DPP4|COL12A1|COL6A6
TC	Focal adhesion	KEGG PATHWAY	ssc04510	28	194	0.0003884	0.0218068	ITGA8|PDGFRA|PDGFC|MYLPF|LAMA4|LAMB3|IBSP|LAMC1|ITGA2B|THBS4|RAC1|TNXB|LAMA1|LAMA3|RAC2|TNR|MYLK2|VTN|COL4A4|COL4A3|TNC|TNN|PPP1CC|CCND3|ITGA11|COL6A3|COL6A5|COL6A6
TC	Human papillomavirus infection	KEGG PATHWAY	ssc05165	39	318	0.000642326	0.0333722	ITGA8|PPP2R3C|PPP2R3A|MAP2K2|IFNAR1|LAMB3|PATJ|IBSP|PRKCZ|TNN|ITGA11|ITGA2B|THBS4|TNXB|DVL2|WNT8A|LAMA1|TCF7|LAMA3|LAMA4|TNR|OASL|VTN|COL4A4|COL4A3|TNC|RFNG|LAMC1|COL6A3|LLGL1|CCND3|TCF7L2|NOTCH3|CREB3L1|FZD4|ATP6V1C1|COL6A5|WNT11|COL6A6
TC	Butanoate metabolism	KEGG PATHWAY	ssc00650	8	24	0.000672246	0.0344131	HMGCS2|HMGCL|ACSM5|ACSM4|OXCT1|HMGCLL1|AACS|GAD2
TC	Pancreatic secretion	KEGG PATHWAY	ssc04972	16	91	0.00111163	0.0483699	CD38|RAB27B|PLA2G1B|ADCY2|ATP2A3|CPA2|SLC4A2|CELA2A|ADCY3|KCNQ1|CCK|PLA2G2F|RAC1|CLCA1|CFTR|CLCA4
TC	cytoplasm	Gene Ontology	GO:0005737	291	2398	8.84661e-21	3.0795e-17	RNF17|MTMR6|ESPN|PRKAG3|GNPDA1|CLMN|MFHAS1|SPHKAP|HIPK2|SRPK3|DMGDH|CHI3L1|PITPNM1|PPL|GDI2|AMDHD1|CRACR2A|SNRNP200|CHML|TGM6|TSSK2|NFE2L2|ARHGEF5|FOXRED1|MAP3K4|FSCN2|MICAL1|CSNK1D|ZFP42|ESPL1|TAOK2|CAPN1|DLGAP5|IRAK3|MKKS|PYGM|RALGAPA2|CAPN8|SPEF1|MC1R|SMAP1|TEP1|CENPJ|SPAG8|WRN|KCNAB1|PTGR1|CAMK2B|PASK|PER2|PIK3C2G|ARRDC1|HELZ2|FTSJ1|PPP1CC|PTPN18|NME2|ADCY2|PTPN13|CCND3|INPP5K|CCNY|VIM|SYK|HE…
TC	ATP binding	Gene Ontology	GO:0005524	163	1203	2.04624e-15	3.56148e-12	DNAH17|DNAH10|MYO19|PRKAG3|PCCA|PRPF4B|HIPK2|RARS2|DNAJA4|KIF2B|SNRNP200|DDX39A|MAP3K4|TOR3A|TAOK2|ABCD1|IRAK3|MKKS|RNASEL|NPR1|NPR2|WRN|NARS2|CAMK2B|PASK|KIFC3|ADCY2|NME2|ADCY3|SYK|KIF27|KIT|DDX1|ATP8B4|CFTR|ATP2A3|UBE2D4|DNAH11|NUBPL|DHX38|ACVRL1|EP400|BCKDK|XRCC3|NEK4|NEK5|NEK2|PANK4|NEK1|DDX51|TTK|STK26|JAK2|IQCA1|ALPK1|ALPK2|RAD51|CSK|UCK1|KIF18A|UBE2E2|RECQL|DDX60|GART|MCCC1|TNK2|ABCA12|RPS…
TC	calcium ion binding	Gene Ontology	GO:0005509	89	542	9.19257e-13	1.06664e-09	AOC1|PPP2R3A|HPCA|TNNC2|ADGRV1|FBLN1|CLSTN2|CLSTN3|ITSN1|RYR3|CACNA1E|FSTL1|HRC|CAPN1|SUSD1|CDH7|CAPN8|DYSF|TPO|CDH23|CRB1|SLC25A23|UMODL1|SLC25A24|HSPG2|SYT8|PRRG3|MASP2|HMCN2|EFCC1|RASGRP2|EFHC1|MACF1|PROS1|PLA2G1B|RGN|THBS4|PLCH2|DCHS1|DCHS2|TPT1|EPS15L1|PCDHA11|HMCN1|CD93|OTOF|EFCAB8|EFCAB1|EFCAB3|SPTA1|RHOT1|DLK2|NELL2|SPARC|DSG1|NKD1|DUOX2|UNC13B|PLA2G2F|EFCAB11|PKD2|CAPN13|NPNT|PITPNM1|CAP…
TC	metal ion binding	Gene Ontology	GO:0046872	119	915	1.53077e-10	1.33215e-07	HBM|BPTF|TGM5|TGM6|PCCA|HBB|DNAJA4|SMAP1|ZFYVE19|DNTT|NT5DC3|MICAL1|MIPEP|ZC3HAV1|PITRM1|SP110|ARHGAP29|ZNF45|POSTN|ABLIM1|HELZ2|TNS2|ZNF510|PLA1A|NME2|ADCY2|ADCY3|KIT|ZKSCAN4|CSRP1|TCF19|XPNPEP1|ZSCAN16|DMRT2|ZNF630|ATP2A3|SCEL|NOS3|ZSCAN9|ZNF599|RSAD2|TDO2|ZSCAN2|PRLR|JAK2|TGFB1I1|TNS1|ZNF282|RPH3AL|MAN2A1|HBE1|ZNF584|ZNF23|AGMAT|ING5|GART|ABLIM3|EXOG|MCCC1|TAF3|CPS1|NUP153|PDE6A|ABLIM2|AGFG2|P…
TC	mitochondrion	Gene Ontology	GO:0005739	89	647	3.12369e-09	1.70578e-06	PCK1|PMAIP1|BPHL|CASP8AP2|PCCA|TACO1|ACOD1|DHTKD1|RARS2|CPT2|MIPEP|CAPN1|PITRM1|GOT2|FAM210B|HMGCL|NARS2|MRPL39|SLC25A23|PNKD|TMEM102|AGXT2|ABHD4|DHODH|ACSL1|ACSL5|DDX1|DBT|DMGDH|TBRG4|NUBPL|PPOX|BCKDK|XRCC3|RSAD2|HSCB|DISC1|RTN4IP1|CYP27B1|KYAT3|TXNRD1|ACSF3|EXOG|MCCC1|RPS6KA6|GLYATL3|ECI2|SARDH|DTYMK|FGGY|TOP3A|ECHDC2|LETM2|RHOT1|AKAP10|TIMMDC1|GDAP1|MCCC2|BCO2|HMGCS2|DLGAP5|ACADSB|GCAT|MTFMT|R…
TC	actin filament binding	Gene Ontology	GO:0051015	37	163	3.43019e-09	1.70578e-06	MYOM1|MYH15|ESPN|POF1B|MACF1|CLMN|SHROOM1|CORO1A|TNNC2|SHROOM4|DBN1|IQGAP3|SYNE3|NEBL|GAS2L2|TULP1|TPM3|NRAP|MICAL1|USH1C|CTNNA1|ESPNL|ABLIM1|ABLIM3|ABLIM2|LASP1|CORO2B|CAPG|FSCN2|MYH7|FHOD3|TRIOBP|VILL|MYO9A|GAS2|MYO7A|GAS7
TC	cytosol	Gene Ontology	GO:0005829	211	2056	5.43658e-09	2.36559e-06	RPN1|PCK1|MOV10|PPP2R3C|WLS|NQO2|GSTA1|LRRC45|ACOT7|USP25|PLIN2|GPS1|CHML|DNTT|ARHGEF7|ARHGEF5|ALMS1|CAPN1|DLGAP5|RALGAPA2|MYT1|ATPAF2|USP28|WIPI2|NARS2|LRRC6|OASL|PASK|DLEC1|APRT|USH1C|RGS12|SETD4|STXBP1|AKAP7|PTPN13|ARID1B|CEP295|INPP5K|CEP290|SYK|MAGEL2|PLEKHA7|DDX1|MTRR|XPC|EEF1D|ELP1|RASGRP2|CAVIN2|AFAP1L1|AKNA|RRP8|EPS8L1|SNX8|PGPEP1|NOS3|E2F8|GART|SEC16A|IQSEC3|VIM|PLIN4|HSCB|CSDE1|TULP1|U…
TC	protein phosphorylation	Gene Ontology	GO:0006468	49	287	4.15667e-08	1.44694e-05	ULK2|STKLD1|BUB1B|TEX14|PRKAG3|MKNK1|PRPF4B|ACVRL1|DYRK4|BCKDK|CDC7|MARK4|FNIP2|NEK5|NEK2|NEK3|NEK1|CDKL5|TTK|FASTK|STK26|CSNK1D|PDK2|AURKB|IRAK3|DAPK2|ALPK1|NPR1|NPR2|ALPK2|TSSK2|ULK4|CDC25B|MYLK2|NEK4|CAMK2B|PASK|MAST3|SRPK3|ULK3|RPS6KA6|RPS6KC1|LAMA1|RNASEL|CDK3|PTPRA|MAP3K19|WNT11|CCNK
TC	basement membrane	Gene Ontology	GO:0005604	19	58	2.21407e-07	7.00651e-05	LAMA1|ANXA2|LAMA4|COL4A4|COL15A1|ACAN|THBS4|HMCN2|VWA2|CD151|SPARC|COL5A1|COL28A1|TNC|NTN1|SMOC2|HMCN1|LAMC1|FBLN1
TC	extracellular space	Gene Ontology	GO:0005615	102	865	2.60482e-07	7.55613e-05	AOC1|NYX|PCSK9|CPM|COL11A2|CPO|PCSK6|MFAP4|CHI3L1|CPQ|FBLN1|AGT|SEMA4D|LBP|C1RL|SERPINC1|SFTPA1|TPO|VWA2|SERPINB9|POSTN|RBP3|UMODL1|CTSS|SEMA7A|COL15A1|MASP2|ANGPTL5|ANGPTL1|TNFSF12|CCL1|CCK|QSOX1|PROS1|ANXA2|IBSP|AMN|CPA2|TTR|THBS4|TNXB|PRSS56|TPT1|SSC5D|FIBCD1|PLA1A|COL4A4|CAPG|FGF3|MPO|AVP|ITGAM|COL12A1|RNPEP|CLCA1|HFE|A2M|FZD4|C9|SPARC|TGFBR3|LAMA1|NPG1|VTN|LYZL4|COL5A3|COL5A1|SERPINF2|COLEC1…
TC	cell surface	Gene Ontology	GO:0009986	48	306	5.21935e-07	0.000133382	ITGA8|TGFBR3|PCSK9|ANTXR1|CD58|CELA2A|CD151|ANXA2|ADAM15|PLA2G1B|ADAM17|ADGRV1|CLSTN2|CLSTN3|PLVAP|LBP|ADAMTS7|CD8B|ITGB2|CAPN5|SLC46A2|TRPV2|SLITRK6|PDGFC|NLGN3|PCSK6|RAMP1|PLAT|TEK|UMODL1|ACVRL1|SERPINF2|TMEM102|RAMP2|TNN|F3|ZPLD1|OTOA|MPL|CD93|VWDE|ITGAM|BST2|HAVCR2|LPAR1|CFTR|SLC1A2|SLC1A3
TC	collagen-containing extracellular matrix	Gene Ontology	GO:0062023	25	105	5.36442e-07	0.000133382	PCSK6|SPARCL1|MFAP4|TNR|TNXB|ADAMTS8|SPARC|TGFBR3|ANXA2|LAMA4|SSC5D|FIBCD1|VWA2|VTN|POSTN|TNC|TNN|COL15A1|F3|ANGPTL5|ANGPTL1|COL6A3|COL6A5|COL12A1|COL6A6
TC	microtubule binding	Gene Ontology	GO:0008017	33	171	6.2117e-07	0.000144153	MAP4|FMN1|CEP57L1|MAP2|KIF12|KIF19|KIF2B|HAUS8|GAS2L2|EML3|ALMS1|KIF4A|MARK4|DLGAP5|TRAF3IP1|SPEF1|MAP1A|SPAG8|CENPF|KIF18A|ABRAXAS1|MTUS1|MAST2|KIFC3|KIF14|CEP295|KATNB1|KIF13A|MTCL1|TERF1|SYBU|GAS2|KIF27
TC	centrosome	Gene Ontology	GO:0005813	52	349	7.21348e-07	0.000156938	IFT46|AKNA|PPP2R3C|CEP57L1|GEN1|KIAA0586|LRRC45|KIFAP3|NPHP4|RABL6|TBC1D31|KIF2B|WDR35|ZFYVE19|NEK2|HAUS8|LEO1|CDKL5|CEP120|ALMS1|MARK4|DISC1|STOX1|OBSL1|CENPF|CRMP1|ESPL1|MKKS|CEP164|WRN|CDC25B|CEP250|BCCIP|CCP110|RPGRIP1L|EFHC1|RTTN|KIFC3|TMEM67|KIZ|CEP152|HAP1|ZFYVE26|TRAF3IP1|CEP295|KATNB1|BOD1L1|TUBG1|KIF13A|PKHD1|RILPL2|TUBGCP6
TC	integral component of plasma membrane	Gene Ontology	GO:0005887	83	684	1.23659e-06	0.00025321	STX1A|LRRC8E|PDGFRA|STAB1|TMC5|ADGRE5|TSPAN11|HSPG2|TSPAN14|NCSTN|TLR10|CD151|IFNAR1|SLC4A1|ADAM17|ADGRV1|OPN4|SEMA4D|CLCA4|TMEM266|BOC|SLC28A2|SLC28A3|KCNK6|SLC24A4|CSF1R|PROKR2|KCNK2|SCNN1G|SLC16A14|SLC6A19|ICAM3|CLCA1|CLCN2|TRPV5|CD47|GRM2|TRPV2|SLITRK6|SLC38A4|NPR2|ACVRL1|CDH16|NLGN3|CALHM3|LRRC8B|CLCN3|KCNK17|CLCN1|ADGRD2|KCNK10|SLC39A8|GRM4|HTR4|TEK|TM2D1|CD4|TSPAN4|KIT|PCDHA11|GABRB2|NPSR1…
TC	ciliary basal body	Gene Ontology	GO:0036064	23	99	2.15392e-06	0.000416544	SDCCAG8|KIAA0586|WHRN|KIFAP3|NPHP4|WDR35|TSGA10IP|CDKL5|MARK4|GAS2L2|RPGRIP1L|MKKS|C2CD3|CENPJ|CENPF|RTTN|TRAF3IP1|PKD2|CEP131|DZIP1L|TUBG1|PKHD1|RILPL2
TC	intermediate filament	Gene Ontology	GO:0005882	15	46	4.2977e-06	0.000748015	KRT26|KRT31|KRT23|MACF1|KRT35|KRT36|PPL|KRT15|DSPP|PLEC|PKP2|EVPL|VIM|GFAP|NES
TC	proteolysis	Gene Ontology	GO:0006508	49	347	5.62014e-06	0.000869888	TASP1|PAPLN|NPEPPS|CPO|LAP3|ADAM17|PGPEP1|RNPEP|ADAM33|CPQ|ADAMTS18|CLCA1|CPM|ENPEP|ADAMTSL1|CPA2|ADAMTS8|CAPN5|ESPL1|CAPN1|PITRM1|MIPEP|DPP3|DPP4|CAPN9|CAPN8|PRSS55|PRSS56|CTSA|PLAT|RBP3|TMPRSS15|SCRN2|ADAM28|CASP6|ADAM7|OVCH1|GZMA|ADAM3A|METAP1D|CAPN13|ADAMTS13|MASP2|PLG|DPP6|ADAM15|PRCP|XPNPEP1|ADAMTS14
TC	extracellular matrix structural constituent	Gene Ontology	GO:0005201	16	54	5.79052e-06	0.000869888	LAMA1|IMPG2|COL11A2|ZPLD1|COL15A1|VTN|COL5A3|COL5A1|UMODL1|COL28A1|TNC|LAMA4|LAMB3|LAMC1|FBLN1|COL4A4
TC	actin filament	Gene Ontology	GO:0005884	17	61	5.94667e-06	0.000869888	FKBP15|POF1B|TPM3|GAS2L2|FMN1|TEK|GDPD2|CORO1A|SH2B2|WHRN|ACTBL2|SHROOM4|WIPF3|DBN1|GAS2|WAS|GAS7
TC	protein kinase activity	Gene Ontology	GO:0004672	26	131	5.99751e-06	0.000869888	STKLD1|BUB1B|TEX14|PRPF4B|DCLK3|DYRK4|BCKDK|CDC7|NEK4|NEK5|NEK2|NEK3|NEK1|CDKL5|STK26|WEE2|RNASEL|NPR1|NPR2|ULK4|IRAK3|SRPK3|EIF2AK1|RPS6KC1|AVP|MAP3K19
TC	cell adhesion	Gene Ontology	GO:0007155	31	175	6.29791e-06	0.000876921	STAB1|CLDN17|EMB|ACAN|VCAN|CD4|LAMA4|IBSP|NCAM2|JAM3|ICAM3|NECTIN4|LAMA1|LAMA3|FARP2|TNR|FIBCD1|CD47|VTN|POSTN|COL5A1|TNC|PCDHA11|BCAN|COL15A1|RPSA|CDH16|SIGLEC1|ITGAM|ITGAE|FOLR2
TC	cell-cell junction	Gene Ontology	GO:0005911	22	102	9.89976e-06	0.00132543	SDCCAG8|HSPG2|CORO1A|CTNND2|ADAM17|IQGAP1|IQGAP3|TEK|RPGRIP1L|DSG1|CADM3|NPHP4|LAMA1|JCAD|CSK|LCP2|WAS|PTPRU|PKD2|PLEKHA7|WTIP|PKP2
TC	cytokine-mediated signaling pathway	Gene Ontology	GO:0019221	20	88	1.28266e-05	0.00160234	IL20RA|CSF2RB|IL21R|F3|IL4R|IL1RAPL2|IL12RB1|IL12RB2|CSF1R|IL12B|KIT|PRLR|STAT5A|IFNAR1|JAK2|DUOX2|IRAK3|SH2B2|IL22RA1|IL17RD
TC	heme binding	Gene Ontology	GO:0020037	22	104	1.28887e-05	0.00160234	IDO2|HBM|DUOX2|HBB|LOXHD1|TDO2|CYP3A29|CYP2C42|CYP39A1|JAK2|CYP4A24|CYP27B1|NOS3|TPO|CYP20A1|HBE1|CYP1A1|CYP1A2|CYP2J34|EIF2AK1|MPO|CYP2B22
TC	photoreceptor cell maintenance	Gene Ontology	GO:0045494	11	27	1.53205e-05	0.00183899	TULP1|USP45|CDH23|CRB1|ERCC6|ABCA4|ADGRV1|NPHP4|USH1C|MKKS|TUB
TC	nucleoplasm	Gene Ontology	GO:0005654	148	1546	3.52858e-05	0.00396225	BPTF|TM2D1|TATDN1|NQO2|LRRC45|TNRC6B|SNRNP200|CHML|EIF3L|DNTT|RAI1|ARHGEF5|MPP7|MYCBP2|BDP1|SP110|WEE2|MYT1|CENPJ|WIPI2|NARS2|OASL|APRT|POT1|MACROD1|RPGRIP1L|ACOT7|PTPN13|ARID1B|EEF1D|TCF7L2|SPEN|PLEKHA7|KPNA3|ZKSCAN4|XPC|ELP4|CAVIN2|AKNA|RRP8|PDS5A|IQSEC3|HSCB|ABCA6|METTL22|UACA|SCNN1G|JAK2|XRCC3|NARF|NOLC1|SURF6|FAM98B|IL4R|TTC3|GPS1|DNTTIP2|RECQL|HERC6|GCFC2|APLF|RPS6KA5|RPS6KA6|NOTCH3|MPO|TME…
TC	microtubule	Gene Ontology	GO:0005874	23	123	4.56434e-05	0.00479209	KIF12|AKNA|MACF1|MAP2|MAP4|IQGAP1|KIF2B|GAS2L2|TUBA1B|KIF19|DISC1|MAP1A|KIF18A|KIFC3|KIF14|GAS2|KIF27|KATNB1|TUBB|TUBG1|KIF13A|KLC3|TUBE1
TC	endoplasmic reticulum	Gene Ontology	GO:0005783	62	522	4.68058e-05	0.00479209	ITGA8|PCSK9|KIFAP3|ALDH3A2|WLS|MAMDC2|RIC3|ERGIC1|GPAT4|PRSS56|TMEM214|ACSBG1|CHI3L1|USP25|TMEM132A|RSAD2|HSPBP1|DUOX2|HYOU1|PLOD1|ALDH3A1|TMCC3|CAST|P3H4|PNPLA7|AWAT2|HMGCLL1|SEZ6|SRP72|UGGT2|SGPP2|LAMA3|FOS|PDILT|DNASE1L3|ATP10D|KCNQ1|UBXN4|AMFR|COL4A3|TAPBPL|INSIG1|NCSTN|HHATL|INPP5K|SIL1|VTN|ERLIN2|PDXDC1|EEF1D|ACSL1|ALB|CALU|ACSL5|ABCA4|PPP1R15B|CUBN|CDKAL1|MGAT4B|KDELR3|MAL|CPED1
TC	extracellular matrix organization	Gene Ontology	GO:0030198	22	117	6.15435e-05	0.00612094	ITGA8|PDGFRA|PAPLN|COL11A2|ADAMTS14|ADAMTS18|SMOC2|FBLN1|IBSP|ADAMTS7|ADAMTSL1|MPZL3|ADAMTS8|COL28A1|GFAP|OLFML2B|VTN|POSTN|COL5A1|COL15A1|COL5A3|COL4A4
TC	protein serine/threonine kinase activity	Gene Ontology	GO:0004674	34	234	8.7869e-05	0.00828758	ULK2|CAMK1G|MKNK1|PRKDC|MAP2K3|HIPK2|DYRK4|BCKDK|CDC7|NEK2|PDK2|FASTK|CSNK1D|CDK3|TAOK2|AURKB|IRAK3|DAPK2|ALPK1|ULK3|ALPK2|TSSK2|PASK|MAST2|PRKCZ|SLK|SRPK3|SGK2|NRK|RPS6KA5|LATS2|MAP2K2|PDK3|MAST3
TC	signaling receptor binding	Gene Ontology	GO:0005102	27	166	8.83823e-05	0.00828758	TNFSF12|BAG6|CD58|MFAP4|PLA2G1B|A2M|LBP|AMN|TNXB|BANK1|LAMA1|LAMA3|LAMA4|BEX1|TNR|FIBCD1|PLAT|BTNL9|TNC|TNK2|HAP1|SYK|PKD2|VWDE|PTPA|C1QTNF2|ANGPTL1
TC	intracellular signal transduction	Gene Ontology	GO:0035556	38	275	9.04706e-05	0.00828758	ASB13|ASB18|MKNK1|DCLK3|MAPK15|PLA2G1B|NLRC5|ARHGEF5|ITSN1|DEF8|DVL2|DGKH|JAK2|TNS2|ARHGAP29|DAPK2|TGFBR3|NPR1|NPR2|TSSK2|TNS1|PASK|MAST2|MAST3|UNC13B|IRAK3|LCP2|DEPDC1B|PLEK|RAB40B|SRPK3|SGK2|RPS6KA5|LATS2|SYK|PRKCZ|MYO9A|SH2B2
TC	structural molecule activity	Gene Ontology	GO:0005198	19	95	9.40922e-05	0.00839834	KRT26|EPB41L2|CLDN17|HMGCL|KRT23|MACF1|KRT35|KRT15|KRT36|SEC31B|KRT31|LAD1|DSPP|PLEC|OTOG|EVPL|PPL|CTNNA1|SEC31A
TC	axoneme	Gene Ontology	GO:0005930	13	50	0.000131643	0.0111768	WDR35|DNAH17|DNAH10|TRAF3IP1|CENPF|DNAH9|DNAJB13|DNALI1|KIFAP3|ATG5|RPGRIP1L|EFHC1|KIF19
TC	integral component of membrane	Gene Ontology	GO:0016021	335	4085	0.000144963	0.0120147	CD38|RPN1|PGAP3|PGAP2|TSPAN4|ADGRV1|A3GALT2|GPAT4|TSPAN14|RIC3|ERGIC1|SEL1L2|IZUMO2|C5AR1|CRB1|EVC2|APLP1|SEMA4D|GRAMD1A|LEMD1|SLC27A6|PPP1R3A|SLC35A5|IL12RB1|OCSTAMP|GPR182|IL12RB2|ADAMTS8|SLC34A2|GP9|TSPAN11|GALNT17|DCHS1|CDH7|NPR1|SERPINF2|HHAT|FAM210B|XKR4|CLCN3|CLCN2|CDH23|KCNAB1|LRCH4|THSD1|MRPL39|RGSL1|SLC25A23|TNFRSF21|GALNT15|UMODL1|SLC25A24|DEPDC1B|CACHD1|TMEM184C|MUC13|IL22RA1|CLEC2L|S…
TC	guanyl-nucleotide exchange factor activity	Gene Ontology	GO:0005085	17	83	0.000168257	0.0136078	RASGRP2|ARHGEF37|OBSCN|DOCK9|RASGEF1B|ITSN1|ARHGEF7|EEF1D|RALGPS1|MCF2L2|RASGEF1A|ECT2L|RAB3IL1|MYCBP2|SH2D3C|CCDC88C|LAMTOR1
TC	microtubule cytoskeleton organization	Gene Ontology	GO:0000226	18	92	0.000180721	0.0136078	MAP1A|TTLL1|TUBG1|ULK4|GAS2L2|EML3|TUBB|MAP4|SON|MAP2|DISC1|PRKCZ|TUBA1B|OBSL1|PPP2R3C|CRMP1|GAS2|TUBE1
TC	midbody	Gene Ontology	GO:0030496	18	92	0.000180721	0.0136078	ZFYVE19|ZFYVE26|CENPF|KIF13A|ASPM|ANLN|CENPC|VPS37B|KIF4A|MARK4|MICAL1|MTCL1|ANXA2|AURKB|DTNBP1|CRMP1|IQGAP1|TEX14
TC	nucleus	Gene Ontology	GO:0005634	232	2706	0.000185715	0.0136078	PRKAG3|PRPF4B|MAMSTR|HIPK2|ISX|REXO5|PKP2|SCRT2|BAG6|USP25|GCM2|PLIN2|CHML|SAMD11|TSSK2|NFE2L2|ARHGEF5|SETD4|ZNF782|CSNK1D|ZFP42|ESPL1|ZNF786|DLGAP5|IRAK3|MKKS|MYB|RALGAPA1|RALGAPA2|CREB3L1|WDR5|PRIMPOL|SPAG8|WRN|OASL|DPRX|METTL22|LDB2|PER2|TNIP1|USP31|TRMT1L|TDP1|GPATCH1|AKAP7|NME2|PTPN13|ZNF335|CCND3|INPP5K|TCF7L2|CEP290|SPEN|MAGEL2|MYRFL|KPNA3|EXD2|ZBTB22|MTA3|TCF19|CFTR|ZSCAN16|DMRT2|PNRC1|FO…
TC	carbohydrate binding	Gene Ontology	GO:0030246	19	101	0.000188987	0.0136078	GALNT16|GALNT17|GALNT15|CLEC12B|PKD1L2|MGAM|CHI3L1|CD34|MAN2A1|MGAM2|CLEC2L|COLEC12|FBXO6|SFTPA1|LGALS2|KLRG2|SIGLEC1|GALM|CD207
TC	oxidation-reduction process	Gene Ontology	GO:0055114	53	450	0.000193847	0.0136078	IDO2|AOC1|AOC2|ALDH3A2|ALDH3A1|PYCR1|LOXHD1|PPOX|AKR1A1|DMGDH|ACAD10|HPGD|TDO2|DUOX2|DUS1L|TPO|OGFOD3|PLOD1|AKR1E2|CYP39A1|CYP3A29|MTHFR|FOXRED1|RTN4IP1|CYP2C42|CYP27B1|BCO2|CYP4A24|LDHB|TXNRD1|NOS3|CRYL1|DHRS11|PTGR1|IFI30|NDUFA9|QSOX1|ACADSB|BLVRA|CYP20A1|RIOX2|CYP1A1|ALDH4A1|CYP2J34|MPO|ALDH1L1|RDH16|SARDH|GPX7|MTRR|CYP2B22|DHODH|GSTK1
TC	microtubule-based movement	Gene Ontology	GO:0007018	14	60	0.000195458	0.0136078	DNAH17|DNAH10|KIFAP3|KIF27|DNAH9|KIF18A|KIF4A|KIFC3|KIF14|KIF13A|KIF12|DNAH11|KIF19|KIF2B
TC	pyridoxal phosphate binding	Gene Ontology	GO:0030170	13	53	0.000215458	0.0147061	PDXDC1|GPT2|AGXT|ALB|CSAD|AGXT2|GOT2|SGSM2|DDC|GCAT|KYAT3|PYGM|GAD2
TC	non-motile cilium assembly	Gene Ontology	GO:1905515	11	39	0.000235868	0.0157895	C2CD3|CENPJ|CC2D2A|CEP250|TTC8|DISC1|CSNK1D|GORAB|RPGRIP1|RPGRIP1L|MKKS
TC	serine-type endopeptidase inhibitor activity	Gene Ontology	GO:0004867	14	62	0.000261701	0.0165968	SLPI|COL6A3|CRIM1|PAPLN|PTI|SERPINC1|ITIH2|SERPINB9|COL28A1|SERPINF2|SPINK5|AGT|ITIH5|A2M
TC	actin cytoskeleton organization	Gene Ontology	GO:0030036	19	104	0.00026223	0.0165968	ARHGEF5|AMOTL2|FGD1|PDLIM1|WASF3|ABLIM2|RAC1|EHBP1L1|SHROOM1|SH2B2|ABLIM3|SHROOM4|TRIP10|CORO2B|IQSEC3|PHACTR2|DLC1|TAOK2|PACSIN2
TC	receptor complex	Gene Ontology	GO:0043235	23	141	0.000274128	0.01704	PDGFRA|GFRAL|IL12B|ADGRV1|KIT|GPRC5A|GPR37|TEK|IL12RB1|IL12RB2|CSF1R|LRP1B|PTPRN2|NPR1|IL4R|RAMP1|RAMP2|TAOK2|IMPG2|DDR1|NOTCH3|PRLR|PTPRA
TC	protein homodimerization activity	Gene Ontology	GO:0042803	49	414	0.000299241	0.0182747	AOC1|PDGFRA|CEP131|ALDH3A2|SLK|NQO2|CDH13|GEN1|CD4|CORO1A|GPD1|MDH2|CPQ|TMEM266|LHPP|SDCBP2|TMEM192|HNF1B|CRYL1|NECTIN1|SFTPA1|JAML|OXCT1|KYAT3|CADM3|TERF1|PDGFC|JAM3|WRN|CENPF|CLCN1|SRM|ABCD1|PADI2|SERPINF2|GZMA|EIF2AK1|PKD2|MYOM1|PRTFDC1|AGXT|PDE2A|PTPA|MTCL1|PDK2|CUBN|EXD2|SLC4A1|DNPH1
TC	protein kinase binding	Gene Ontology	GO:0019901	36	273	0.000307061	0.0184289	TEX14|PRKAG3|MAP2K3|ACVRL1|MAP2K7|ACTBL2|ITGB1BP1|IQGAP1|GDF3|ARHGEF7|IL12RB2|CRY2|DVL2|MICAL1|JAK2|EEF1A2|STK11IP|ITGB2|CENPJ|RAC1|CDC25B|FAM83G|CEP250|CYP20A1|GCN1|WAS|EXOC2|KIF14|CEP152|AKAP7|LRBA|CCNY|TCF7L2|TOM1L1|MAVS|CCNK
TC	small GTPase mediated signal transduction	Gene Ontology	GO:0007264	15	72	0.000340314	0.0200785	RASGRP2|RASGEF1B|CHML|DOCK9|RAC2|RAC1|RALGPS1|RGL2|RASGEF1A|GDI2|ARHGAP32|SH2D3C|CCDC88C|KNDC1|ARHGAP18
TC	fibrillar center	Gene Ontology	GO:0001650	17	90	0.000386431	0.0218068	EIF3L|IMP4|RPS6KA6|HEATR1|PTPN13|NOLC1|AKNA|RSAD2|LEO1|ARHGAP32|TERF1|STOX1|ANKRD1|URB1|DUSP11|EEF1D|DCLRE1A
TC	homophilic cell adhesion via plasma membrane adhesion molecules	Gene Ontology	GO:0007156	17	90	0.000386431	0.0218068	DCHS1|SDK1|CDH13|DCHS2|CDH16|NECTIN4|EMB|NRCAM|CDH23|NECTIN1|CDH7|OBSL1|PCDHA11|DSG1|CADM3|CLSTN2|CLSTN3
TC	ruffle membrane	Gene Ontology	GO:0032587	10	36	0.000497496	0.0274886	JCAD|INPP5K|EPB41L5|PACSIN1|MACF1|PSD3|ADAM17|EPS8L1|EPS8L3|DLC1
TC	secretory granule	Gene Ontology	GO:0030141	12	51	0.000514456	0.0279816	CBARP|AVP|RAB11FIP5|BPIFA2|CHGA|CELA2A|PLAT|STXBP1|RNPEP|GAL|CLCA1|TFF3
TC	nucleic acid binding	Gene Ontology	GO:0003676	36	283	0.000560674	0.0297943	KRBA1|ZNF251|ZNF862|ZMAT1|TRMT2A|TNRC6B|SNRNP200|CSDE1|DDX39A|NONO|ITGA2B|DDX51|ZNF622|ZNF782|ZNF662|ZKSCAN4|ZNF510|ZNF45|NARS2|ZNF584|ZNF23|DDX60|GPATCH4|EXOG|TMEM63A|DHX38|CIZ1|ENDOD1|ZNF630|METTL4|SPEN|PRDM7|EXD3|EXD2|EDDM3B|EIF4A3
TC	cytokine receptor activity	Gene Ontology	GO:0004896	11	44	0.000564902	0.0297943	IL20RA|CSF2RB|F3|IL4R|IL12RB1|IL12RB2|IL12B|PRLR|IFNAR1|IL22RA1|IL21R
TC	identical protein binding	Gene Ontology	GO:0042802	68	655	0.000713191	0.0359483	STX1A|TASP1|SLC9B2|NPR2|HACL1|TRIM32|CASP8AP2|SNX8|IL12B|CEP57L1|TLR10|RBKS|ANXA2|WHRN|E2F8|APLP1|FBLN1|NOTCH3|HPGD|ZNHIT6|HSCB|PTPRG|TEK|HJURP|LNPK|CCDC88C|DYNLT3|RIOX2|DVL2|JAK2|MYCBP2|CRMP1|TG|PACSIN1|FAM98B|HMGCS2|GNPDA1|CENPJ|CSK|SNRNP200|MRE11|CENPC|VCP|AMFR|ARRDC1|VIM|KDM6A|TNN|WAS|CTNNA1|RNF17|SH3BP4|RILPL2|ALDH4A1|AIRE|NPL|C1QTNF2|ALB|CEP290|TUBG1|TMCC3|ITPA|VWA2|ZKSCAN4|RAD51|BAIAP2|PPP…
TC	cytoskeletal protein binding	Gene Ontology	GO:0008092	9	31	0.00072289	0.0359483	ANXA2|EPB41L5|KRT2|BIN3|FARP2|SYNE3|PACSIN1|GAS7|PACSIN2
TC	photoreceptor connecting cilium	Gene Ontology	GO:0032391	8	25	0.000838658	0.0411179	TSGA10IP|TTC8|WHRN|KIFAP3|RPGRIP1L|RPGRIP1|USH1C|MYO7A
TC	transmembrane transport	Gene Ontology	GO:0055085	33	258	0.000855387	0.0413556	SLC7A5|SLC2A11|SLC2A10|SPNS3|SLC5A9|SLC4A9|SLC10A3|ABCA4|TMEM266|SLC16A14|SLC6A19|ABCB8|SLC46A2|SLC44A3|SLC6A20|SLC39A8|SLC25A24|SLC5A10|ABCC10|SLC39A7|SLC25A41|ABCA12|SLC17A9|SLC22A18|SLC2A7|SLC35B3|SLC22A11|ABCA6|SLC17A4|SLC23A3|SLC19A2|CFTR|ABCC3
TC	heparin binding	Gene Ontology	GO:0008201	17	98	0.0009014	0.0429832	TGFBR3|AOC1|IMPG2|POSTN|SERPINC1|MPO|REG4|PCSK6|TNXB|CELA2A|VTN|COL5A3|COL5A1|SMOC2|APLP1|NELL2|THBS4
TC	catalytic activity	Gene Ontology	GO:0003824	12	55	0.000915372	0.0430596	PLD5|HHIPL2|GPT2|ODC1|LGI3|GSTZ1|RSAD2|ECI2|CDYL2|PITRM1|ACSL5|ECHDC2
TC	membrane	Gene Ontology	GO:0016020	52	473	0.000937218	0.0434994	SRPRA|FKBP15|BAG6|MACF1|MAMDC2|MBOAT2|ITGB2|ACTBL2|CORO2B|ADGRV1|STX6|PLIN2|PKD1L2|CAST|PPL|PALMD|HMGCLL1|MTMR6|GFAP|SGPP2|OASL|LAMA1|SLC44A3|SSC5D|SERINC1|TTC8|CYP20A1|AGAP1|EPB42|MGAT3|PIK3C2G|TMPRSS15|GDI2|EVPL|AGAP3|ABCC10|DHCR24|PSCA|LRBA|PKD2|DHODH|ACSL1|PCSK6|ACSL5|NPNT|DSPP|TOM1L1|PLEC|RILPL2|RFNG|CFTR|ABCC3
TC	intracellular protein transport	Gene Ontology	GO:0006886	30	229	0.00102324	0.0468671	STX1A|RAB4A|SNX8|STXBP1|AP2B1|SEC31A|CHML|SNX13|TBC1D2|TBC1D5|SEC31B|RAB18|SFTPA1|SNX31|AP3D1|RAB17|WLS|RPH3AL|RAMP1|RAMP2|GGA2|SGSM2|AP2A2|APBA1|VPS35|STX6|KIF13A|TOM1L1|MYO7A|MLPH
TC	apical part of cell	Gene Ontology	GO:0045177	11	48	0.00104774	0.0469543	ITGA8|DVL2|HFE|DCHS1|DUOX2|PLAT|TUBG1|C5AR1|USH1C|PATJ|SLC4A9
TC	positive regulation of GTPase activity	Gene Ontology	GO:0043547	27	198	0.00105212	0.0469543	RASGRP2|CCL1|ARHGAP9|SEMA4D|SMAP1|CHML|PREX2|RAP1GAP|ARAP1|ARHGEF7|SNX18|DVL2|GARNL3|DLC1|RALGAPA1|RALGAPA2|AGAP1|AGAP3|SGSM2|GDI2|SNX13|DENND1A|ARHGAP32|ARHGAP18|MYO9A|AGFG2|WNT11
TC	ATPase activity	Gene Ontology	GO:0016887	23	158	0.00111136	0.0483699	ATP2A3|KIF12|KIF19|KIF2B|KIF13A|ATP13A1|TOR3A|ABCD1|ABCB8|KIF18A|FIGNL1|VCP|ABCC10|ABCA12|PEX6|ABCG8|KIF27|ABCA6|PTPA|ABCA4|NVL|CFTR|ABCC3

## Sheet: S3
Table S3 Archored ratio of 15 pig assemblies
Genome_ID	Total length	Placed length	Unplaced length	Archored ratio
EGM	2358017222	2309451350	48565872	0.979404
TB	2437742524	2382570677	55171847	0.977368
HP	2437109612	2365630650	71478962	0.970671
PT	2438316299	2361932073	76384226	0.968673
BK	2434706773	2357026723	77680050	0.968095
LR	2440981886	2360863183	80118703	0.967178
LW	2457907103	2373535252	84371851	0.965673
EUW	2457973704	2371728930	86244774	0.964912
RC	2459027728	2370236892	88790836	0.963892
JH	2453702738	2363072479	90630259	0.963064
BM	2460755741	2363065634	97690107	0.960301
WZS	2508912457	2407763500	101148957	0.959684
KNY	2444982469	2340390185	104592284	0.957222
SWT	2665704009	2590231684	87222762	0.971688
TC	2677454446	2582140440	83563569	0.964401

## Sheet: S4
Table S4 The distance between Sus scrofa 11.1 and other 20 assemblies calculated using Mash
Genome 1	Genome 2	Distance
S. scrofa 11.1	HP	0.00274254
S. scrofa 11.1	EUW	0.00282712
S. scrofa 11.1	LR	0.00305472
S. scrofa 11.1	BK	0.00319852
S. scrofa 11.1	PT	0.00337267
S. scrofa 11.1	KNY	0.00360762
S. scrofa 11.1	DU	0.00375609
S. scrofa 11.1	LW	0.00381583
S. scrofa 11.1	USMARC	0.00439372
S. scrofa 11.1	BM	0.00544411
S. scrofa 11.1	SWT	0.00570819
S. scrofa 11.1	WZS	0.00587519
S. scrofa 11.1	TC	0.00597612
S. scrofa 11.1	MS	0.00604372
S. scrofa 11.1	JH	0.00607761
S. scrofa 11.1	NX	0.00617965
S. scrofa 11.1	RC	0.00617965
S. scrofa 11.1	BMmini	0.00638544
S. scrofa 11.1	EGM	0.00655869
S. scrofa 11.1	TB	0.00659353

## Sheet: S5
Table S5 The information of non-reference nodes (NRN) in 20 assemblies
Genome_ID	NRN counts (unique)	NRN counts (shared)	NRN counts (total)	NRN length (unique)	NRN length (shared)	NRN length (all)
BK	1834	38184	40018	377434	10404765	10782199
BMmini	5864	58291	64155	8519824	21271460	29791284
BM	2392	56623	59015	533632	15676217	16209849
DU	10128	29944	40072	13633454	13384941	27018395
EGM	47456	65110	112566	13125137	15957458	29082595
EUW	1796	33252	35048	572569	10110974	10683543
HP	1769	37692	39461	397638	10546903	10944541
JH	2385	58977	61362	526489	16299653	16826142
KNY	1392	33703	35095	383553	9620269	10003822
LR	1774	39976	41750	360008	10758891	11118899
LW	1784	41906	43690	346187	11701640	12047827
MS	3375	58668	62043	3844571	23773431	27618002
NX	10039	60170	70209	7808591	23667428	31476019
PT	1894	39713	41607	426591	10840367	11266958
RC	3280	58044	61324	650430	16408663	17059093
SWT	3427	58355	61782	3858286	27137445	30995731
TB	11652	67296	78948	2974736	18454146	21428882
TC	4313	57826	62139	7304234	28202508	35506742
USMARC	2414	28833	31247	1944992	9219109	11164101
WZS	52692	74240	126932	15274532	21707853	36982385

## Sheet: S6
Table S6 The information of NRSs in each step of filtering
	Counts	N50	MinLength	MaxLength	TotalLength
Raw NRS	41928	13980	501	551656	152878977
After remove redundence	34062	18613	501	551656	123439448
After remove reference-like NRSs	23831	29974	501	551656	105161031

## Sheet: S7
Table S7 GO enrichment analysis of genes whose CDS regions were affected by pNRS insertion events
ONTOLOGY	ID	Description	GeneRatio	BgRatio	P-value	P.adjust	GeneID	Count
BP	GO:0019730	antimicrobial humoral response	7/125	41/6295	1.31976e-05	0.0198756	PI3/LTF/WFDC2/PR39/SPAI-2/NPG4/NPG1	7
BP	GO:0042742	defense response to bacterium	9/125	98/6295	0.00012779	0.0962262	ACP5/PI3/DEFB1/LTF/WFDC2/PR39/SPAI-2/NPG4/NPG1	9
MF	GO:0008237	metallopeptidase activity	8/146	88/6954	0.000485095	0.137767	ADAMTS13/MMP14/ADAM3A/METAP1/AGTPBP1/ECEL1/TLL2/NPEPPS	8
MF	GO:0004984	olfactory receptor activity	17/146	352/6954	0.00106413	0.151106	LOC100514941/LOC100524975/LOC100516783/LOC396790/LOC100514092/LOC106507313/LOC100520823/LOC100523805/LOC100525599/LOC100523079/LOC100152873/LOC100627167/LOC106504900/LOC100156339/LOC100623704/LOC106504908/LOC106504905	17
BP	GO:0019731	antibacterial humoral response	4/125	18/6295	0.000365421	0.183441	PI3/LTF/WFDC2/SPAI-2	4

## Sheet: S8
Table S8 Enrichment analysis of QTLs where the cNRSs insertion occurred
QTL	N_QTLs	N_QTLs_db	Total_annotated_QTLs	Total_QTLs_db	P-value	P.adjust
Drip loss	585	1087	6177	31012	4.99538e-141	2.56263e-138
Backfat at last rib	164	268	6177	31012	1.02249e-49	2.62269e-47
Adipocyte diameter	61	66	6177	31012	4.28995e-37	7.33581e-35
Body weight	163	370	6177	31012	3.02224e-26	3.87603e-24
Carcass weight (hot)	61	85	6177	31012	7.0785e-25	7.26254e-23
Fat area percentage in carcass	34	34	6177	31012	1.38922e-24	1.18778e-22
Ham weight	77	125	6177	31012	2.42052e-24	1.7739e-22
Fat-cuts percentage	40	44	6177	31012	4.84746e-24	3.10844e-22
Shoulder subcutaneous fat thickness	52	69	6177	31012	4.66816e-23	2.66085e-21
Carcass length	110	231	6177	31012	2.2144e-21	1.13599e-19
Average backfat thickness	191	512	6177	31012	3.23825e-20	1.5102e-18
Meat color-L	43	56	6177	31012	7.57343e-20	3.23764e-18
pH for Semimembranosus	33	38	6177	31012	1.20768e-18	4.76569e-17
Loin muscle area	152	389	6177	31012	1.72991e-18	6.3389e-17
Backfat weight	33	41	6177	31012	1.21142e-16	4.14307e-15
Ear erectness	24	25	6177	31012	2.96809e-16	9.51645e-15
Corpus luteum number	29	35	6177	31012	2.04679e-15	6.17648e-14
Shoulder external fat weight	25	28	6177	31012	5.05508e-15	1.4407e-13
Ear weight	20	21	6177	31012	1.60463e-13	4.33251e-12
Backfat at mid-back	25	32	6177	31012	2.22894e-12	5.71724e-11
Carcass weight (cold)	29	42	6177	31012	7.2738e-12	1.69728e-10
Cervical vertebra length	44	81	6177	31012	7.2788e-12	1.69728e-10
External fat on ham	21	25	6177	31012	1.02215e-11	2.24019e-10
Loin and neck meat weight	22	27	6177	31012	1.04804e-11	2.24019e-10
Backfat at last lumbar	35	58	6177	31012	1.77817e-11	3.50847e-10
Conductivity 24 hours post-mortem	26	36	6177	31012	1.76739e-11	3.50847e-10
Leaf fat weight	26	37	6177	31012	4.81208e-11	9.14294e-10
Conductivity 24 hours postmortem (ham)	34	57	6177	31012	5.43544e-11	9.9585e-10
backfat above muscle dorsi	20	26	6177	31012	6.17529e-10	1.09239e-08
Nonfunctional nipples	26	40	6177	31012	6.93072e-10	1.18515e-08
Average daily gain	222	768	6177	31012	1.02044e-09	1.68867e-08
Creatinine level	14	15	6177	31012	1.86762e-09	2.99403e-08
Belly weight	20	27	6177	31012	1.93266e-09	3.0044e-08
Empty body protein content	12	12	6177	31012	3.86594e-09	5.66636e-08
Ham fat thickness	12	12	6177	31012	3.86594e-09	5.66636e-08
Side fat thickness	13	14	6177	31012	8.77613e-09	1.2506e-07
Shoulder meat weight	17	22	6177	31012	1.12034e-08	1.55333e-07
Small intestine length	16	20	6177	31012	1.27987e-08	1.72782e-07
Backfat at first rib	30	55	6177	31012	1.3649e-08	1.79537e-07
Liver weight	20	29	6177	31012	1.43554e-08	1.84108e-07
CSFV antibody level	11	11	6177	31012	1.94369e-08	2.42187e-07
Estimated carcass lean content	19	27	6177	31012	1.98282e-08	2.42187e-07
Empty body lipid content	12	13	6177	31012	4.10313e-08	4.89513e-07
Subcutanous fat area	19	28	6177	31012	5.00992e-08	5.84111e-07
Backfat between 6th and 7th ribs	13	15	6177	31012	5.36814e-08	5.98849e-07
C3c concentration	21	33	6177	31012	5.3698e-08	5.98849e-07
Fat to meat ratio	14	17	6177	31012	5.61973e-08	6.13388e-07
Linoleic acid content	38	83	6177	31012	8.99872e-08	9.61739e-07
NADP-malate dehydrogenase activity	10	10	6177	31012	9.77109e-08	9.82857e-07
NADPH-generating enzyme activity	10	10	6177	31012	9.77109e-08	9.82857e-07
Spareribs weight	10	10	6177	31012	9.77109e-08	9.82857e-07
Meat color score	33	68	6177	31012	1.12179e-07	1.10669e-06
Aspartate aminotransferase activity	16	22	6177	31012	1.30469e-07	1.26284e-06
Spleen weight	14	18	6177	31012	2.06103e-07	1.95798e-06
Average glycolytic potential	16	23	6177	31012	3.4888e-07	3.2541e-06
Meat color OPTO	18	29	6177	31012	8.39684e-07	7.55715e-06
muscle protein percentage	18	29	6177	31012	8.39684e-07	7.55715e-06
Abdominal fat weight	22	40	6177	31012	9.66234e-07	8.54617e-06
Creatine kinase level	11	13	6177	31012	1.01399e-06	8.66963e-06
Percentage type IIa fibers	11	13	6177	31012	1.01399e-06	8.66963e-06
Muscle moisture percentage	37	88	6177	31012	1.7655e-06	1.48476e-05
Average glycogen	13	18	6177	31012	2.38007e-06	1.86215e-05
Cholesterol level in meat	8	8	6177	31012	2.46834e-06	1.86215e-05
Diameter of type IIb muscle fibers	8	8	6177	31012	2.46834e-06	1.86215e-05
Physis score	8	8	6177	31012	2.46834e-06	1.86215e-05
Potassium level	8	8	6177	31012	2.46834e-06	1.86215e-05
Semimembranosus angle	8	8	6177	31012	2.46834e-06	1.86215e-05
Trimmed wholesale product / live weight	8	8	6177	31012	2.46834e-06	1.86215e-05
backfat between the last 3rd and 4th lumbar	9	10	6177	31012	4.03197e-06	2.95486e-05
Body temperature	9	10	6177	31012	4.03197e-06	2.95486e-05
backfat at P2 position	10	12	6177	31012	4.32912e-06	3.0845e-05
Hemolytic complement activity (classical pathway)	10	12	6177	31012	4.32912e-06	3.0845e-05
Salmonella count in liver	13	19	6177	31012	6.15358e-06	4.32436e-05
45 min-24 h pH decline	20	38	6177	31012	7.4026e-06	5.13181e-05
Body weight (weaning)	12	17	6177	31012	8.70373e-06	5.95335e-05
Interferon-gamma level	14	22	6177	31012	9.52599e-06	6.43005e-05
Percentage type IIb fibers	17	30	6177	31012	9.77249e-06	6.51076e-05
Base excess	7	7	6177	31012	1.24037e-05	8.15783e-05
Meat color-a	13	20	6177	31012	1.43589e-05	9.20765e-05
Off-flavor score	13	20	6177	31012	1.43589e-05	9.20765e-05
Loin fat percentage	8	9	6177	31012	1.8286e-05	0.000115811
Percentage type I fibers	12	19	6177	31012	4.74038e-05	0.000296563
tenderness score	30	75	6177	31012	5.10332e-05	0.000315422
Average lactate	9	12	6177	31012	5.98678e-05	0.000355236
Blood pH	6	6	6177	31012	6.23221e-05	0.000355236
Carcass temperature (24 hr post-mortem)	6	6	6177	31012	6.23221e-05	0.000355236
Lactate level	6	6	6177	31012	6.23221e-05	0.000355236
Leptin level	6	6	6177	31012	6.23221e-05	0.000355236
Salmonella count in liver and spleen	9	12	6177	31012	5.98678e-05	0.000355236
Time spent drinking	6	6	6177	31012	6.23221e-05	0.000355236
Lean meat weight	7	8	6177	31012	8.19514e-05	0.000452054
Loin and ham percentage in carcass	7	8	6177	31012	8.19514e-05	0.000452054
Time spent feeding	7	8	6177	31012	8.19514e-05	0.000452054
Conductivity 24 hours postmortem (loin)	21	47	6177	31012	0.000103479	0.00056473
Anal atresia	13	23	6177	31012	0.000115648	0.000611624
HDL cholesterol	13	23	6177	31012	0.000115648	0.000611624
Muscle fat content	13	23	6177	31012	0.000115648	0.000611624
Capric acid content	9	13	6177	31012	0.000159967	0.000837376
Biceps brachii length	8	11	6177	31012	0.000227537	0.00117906
CD4-positive leukocyte percentage	10	16	6177	31012	0.0002379	0.00122042
Belly meat content	7	9	6177	31012	0.00030478	0.00147356
cis-9-Heptadecenoic acid content	5	5	6177	31012	0.000313095	0.00147356
CO2 partial pressure	5	5	6177	31012	0.000313095	0.00147356
Feet weight	5	5	6177	31012	0.000313095	0.00147356
Lean cuts percentage	7	9	6177	31012	0.00030478	0.00147356
rhinitis	5	5	6177	31012	0.000313095	0.00147356
skatole, sensory panel	5	5	6177	31012	0.000313095	0.00147356
Stiffness	5	5	6177	31012	0.000313095	0.00147356
Total shear work	5	5	6177	31012	0.000313095	0.00147356
uterine horn length	13	25	6177	31012	0.000351617	0.00163981
9 hr-24 hr pH decline	6	7	6177	31012	0.000361832	0.00164356
Cross-sectional area of type IIa muscle fibers	6	7	6177	31012	0.000361832	0.00164356
Fat protein content	9	14	6177	31012	0.000368439	0.00164356
Osteochondrosis score	9	14	6177	31012	0.000368439	0.00164356
Reflectance value	9	14	6177	31012	0.000368439	0.00164356
Umbilical hernia	19	44	6177	31012	0.000374631	0.00165677
Fat percentage in carcass	10	17	6177	31012	0.000474501	0.0020805
CD4-positive/CD8-positive leukocyte ratio	8	12	6177	31012	0.000562876	0.00244708
PH for Longissmus dorsi	41	127	6177	31012	0.000672858	0.00290064
Hemoglobin	23	60	6177	31012	0.000754643	0.00321402
Intestinal fat weight	9	15	6177	31012	0.000758083	0.00321402
Melanoma susceptibility	24	64	6177	31012	0.000845704	0.00355612
Lean meat percentage	59	201	6177	31012	0.000865414	0.00360941
Average instron (star probe) force	6	8	6177	31012	0.00120148	0.00487767
Melting point	6	8	6177	31012	0.00120148	0.00487767
pH 48 hr post-mortem (loin)	6	8	6177	31012	0.00120148	0.00487767
Toll-like receptor 9 level	8	13	6177	31012	0.00120753	0.00487767
chew score	9	16	6177	31012	0.00142689	0.00567438
Fat weight (total)	9	16	6177	31012	0.00142689	0.00567438
androstenone, sensory panel	4	4	6177	31012	0.00157273	0.00576292
Gait score (hind)	10	19	6177	31012	0.00152245	0.00576292
Ham fat weight	4	4	6177	31012	0.00157273	0.00576292
Interleukin-2 level	4	4	6177	31012	0.00157273	0.00576292
Plasma FSH concentration	4	4	6177	31012	0.00157273	0.00576292
subjective abnormal odor	4	4	6177	31012	0.00157273	0.00576292
subjective boar flavor in lean	4	4	6177	31012	0.00157273	0.00576292
subjective pork odor	4	4	6177	31012	0.00157273	0.00576292
Toll-like receptor 2 level	4	4	6177	31012	0.00157273	0.00576292
Trimmed wholesale product / carcass weight	4	4	6177	31012	0.00157273	0.00576292
uterine horn weight	12	25	6177	31012	0.0014766	0.00576292
Ham percentage	7	11	6177	31012	0.00191244	0.00690902
Japanese color scale	7	11	6177	31012	0.00191244	0.00690902
Feed intake	16	39	6177	31012	0.00205089	0.00735739
Shear force	56	196	6177	31012	0.00225653	0.0080389
Arachidonic acid content	11	23	6177	31012	0.00240657	0.00851429
Vertebra number	18	47	6177	31012	0.00276532	0.00971652

## Sheet: S9
Table S9 Enrichment analysis of QTLs where the pNRSs insertion occurred
QTL	N_QTLs	N_QTLs_db	Total_annotated_QTLs	Total_QTLs_db	P-value	P.adjust
Drip loss	560	1087	5686	31012	1.44962e-140	6.98715e-138
Backfat at last rib	149	268	5686	31012	1.02641e-42	2.47366e-40
Adipocyte diameter	59	66	5686	31012	5.2354e-36	8.41155e-34
Fat area percentage in carcass	34	34	5686	31012	8.24796e-26	9.93879e-24
Body weight	154	370	5686	31012	1.24042e-25	1.19576e-23
Fat-cuts percentage	40	44	5686	31012	1.88323e-25	1.51287e-23
Carcass weight (hot)	57	85	5686	31012	7.44763e-23	5.12822e-21
Meat color-L	44	56	5686	31012	1.77831e-22	1.07143e-20
Loin muscle area	149	389	5686	31012	1.19419e-20	6.39553e-19
Ham weight	69	125	5686	31012	2.60926e-20	1.25766e-18
Average backfat thickness	180	512	5686	31012	6.4232e-20	2.81453e-18
Shoulder subcutaneous fat thickness	46	69	5686	31012	1.46846e-18	5.89831e-17
Backfat weight	33	41	5686	31012	9.08874e-18	3.36982e-16
Ear erectness	24	25	5686	31012	4.12654e-17	1.42071e-15
Carcass length	96	231	5686	31012	1.79058e-16	5.75373e-15
Shoulder external fat weight	24	28	5686	31012	1.89567e-14	5.7107e-13
Ear weight	20	21	5686	31012	3.11037e-14	8.81883e-13
Corpus luteum number	27	35	5686	31012	6.10749e-14	1.63545e-12
Carcass weight (cold)	29	42	5686	31012	8.35128e-13	2.11859e-11
Backfat at first rib	34	55	5686	31012	1.16246e-12	2.80153e-11
Belly weight	22	27	5686	31012	1.85262e-12	4.05891e-11
Loin and neck meat weight	22	27	5686	31012	1.85262e-12	4.05891e-11
External fat on ham	20	25	5686	31012	3.66462e-11	7.35978e-10
Firmness	20	25	5686	31012	3.66462e-11	7.35978e-10
Backfat at mid-back	23	32	5686	31012	5.44666e-11	1.05012e-09
Abdominal fat weight	26	40	5686	31012	1.03899e-10	1.92612e-09
Shoulder meat weight	18	22	5686	31012	1.83422e-10	3.27442e-09
Cervical vertebra length	40	81	5686	31012	2.14517e-10	3.69276e-09
Creatinine level	14	15	5686	31012	5.95605e-10	9.56938e-09
Leaf fat weight	24	37	5686	31012	5.84317e-10	9.56938e-09
Average daily gain	208	768	5686	31012	1.00466e-09	1.56209e-08
pH for Semimembranosus	24	38	5686	31012	1.30905e-09	1.97176e-08
Empty body protein content	12	12	5686	31012	1.42957e-09	2.02662e-08
Ham fat thickness	12	12	5686	31012	1.42957e-09	2.02662e-08
backfat above muscle dorsi	19	26	5686	31012	1.70061e-09	2.34199e-08
Conductivity 24 hours post-mortem	23	36	5686	31012	2.08424e-09	2.79057e-08
Vertebra number	27	47	5686	31012	2.50121e-09	3.25834e-08
Estimated carcass lean content	19	27	5686	31012	4.74625e-09	6.02025e-08
Nonfunctional nipples	24	40	5686	31012	5.79804e-09	7.16578e-08
CSFV antibody level	11	11	5686	31012	7.80935e-09	9.41026e-08
Backfat at last lumbar	30	58	5686	31012	9.51329e-09	1.11839e-07
Subcutanous fat area	19	28	5686	31012	1.22121e-08	1.40148e-07
Empty body lipid content	12	13	5686	31012	1.54445e-08	1.73122e-07
Fat to meat ratio	14	17	5686	31012	1.85761e-08	2.03493e-07
Aspartate aminotransferase activity	16	22	5686	31012	3.85813e-08	4.13249e-07
backfat between the last 3rd and 4th lumbar	10	10	5686	31012	4.26542e-08	4.2832e-07
NADPH-generating enzyme activity	10	10	5686	31012	4.26542e-08	4.2832e-07
Spareribs weight	10	10	5686	31012	4.26542e-08	4.2832e-07
uterine horn length	17	25	5686	31012	6.98303e-08	6.86902e-07
Side fat thickness	12	14	5686	31012	8.98673e-08	8.66321e-07
Shear force at first peak	16	23	5686	31012	1.05038e-07	9.9271e-07
Liver weight	18	29	5686	31012	2.30425e-07	2.09556e-06
Water holding capacity	18	29	5686	31012	2.30425e-07	2.09556e-06
Percentage type IIa fibers	11	13	5686	31012	4.2197e-07	3.76647e-06
C3c concentration	19	33	5686	31012	5.612e-07	4.91815e-06
Meat color-a	14	20	5686	31012	6.05101e-07	5.11682e-06
Small intestine length	14	20	5686	31012	6.05101e-07	5.11682e-06
Diameter of type IIb muscle fibers	8	8	5686	31012	1.27195e-06	1.00505e-05
Physis score	8	8	5686	31012	1.27195e-06	1.00505e-05
Potassium level	8	8	5686	31012	1.27195e-06	1.00505e-05
Trimmed wholesale product / live weight	8	8	5686	31012	1.27195e-06	1.00505e-05
Linoleic acid content	34	83	5686	31012	1.33887e-06	1.04086e-05
muscle protein percentage	17	29	5686	31012	1.57766e-06	1.20703e-05
backfat at P2 position	10	12	5686	31012	1.95668e-06	1.42897e-05
Hemolytic complement activity (classical pathway)	10	12	5686	31012	1.95668e-06	1.42897e-05
NADP-malate dehydrogenase activity	9	10	5686	31012	1.94553e-06	1.42897e-05
Meat color score	29	68	5686	31012	2.99471e-06	2.1544e-05
tenderness score	31	75	5686	31012	3.08151e-06	2.18425e-05
Interferon-gamma level	14	22	5686	31012	3.4413e-06	2.40393e-05
Off-flavor score	13	20	5686	31012	5.53244e-06	3.80948e-05
Base excess	7	7	5686	31012	6.94431e-06	4.71431e-05
Creatine kinase level	10	13	5686	31012	7.07239e-06	4.73458e-05
Conductivity 24 hours postmortem (ham)	25	57	5686	31012	7.78049e-06	5.13725e-05
Spleen weight	12	18	5686	31012	8.775e-06	5.71561e-05
Meat color OPTO	16	29	5686	31012	9.44317e-06	6.06881e-05
Percentage type IIb fibers	16	30	5686	31012	1.67873e-05	0.000106467
Ovary weight	15	28	5686	31012	2.88133e-05	0.000180364
Body weight (weaning)	11	17	5686	31012	3.22424e-05	0.000199242
Blood pH	6	6	5686	31012	3.79076e-05	0.000220138
Carcass temperature (24 hr post-mortem)	6	6	5686	31012	3.79076e-05	0.000220138
Lactate level	6	6	5686	31012	3.79076e-05	0.000220138
Leptin level	6	6	5686	31012	3.79076e-05	0.000220138
Time spent drinking	6	6	5686	31012	3.79076e-05	0.000220138
Body temperature	8	10	5686	31012	4.01379e-05	0.000230315
Average glycolytic potential	13	23	5686	31012	4.69531e-05	0.000248696
Average instron (star probe) force	7	8	5686	31012	4.66508e-05	0.000248696
Lean meat weight	7	8	5686	31012	4.66508e-05	0.000248696
Loin and ham percentage in carcass	7	8	5686	31012	4.66508e-05	0.000248696
pH 48 hr post-mortem (loin)	7	8	5686	31012	4.66508e-05	0.000248696
Semimembranosus angle	7	8	5686	31012	4.66508e-05	0.000248696
Time spent feeding	7	8	5686	31012	4.66508e-05	0.000248696
Muscle moisture percentage	32	88	5686	31012	4.84225e-05	0.000253692
Capric acid content	9	13	5686	31012	8.12351e-05	0.000421025
Conductivity 24 hours postmortem (loin)	20	47	5686	31012	0.000104002	0.000533286
CD4-positive leukocyte percentage	10	16	5686	31012	0.000115162	0.00057821
chew score	10	16	5686	31012	0.000115162	0.00057821
Percentage type I fibers	11	19	5686	31012	0.000136901	0.000673331
Salmonella count in liver	11	19	5686	31012	0.000136901	0.000673331
Belly meat content	7	9	5686	31012	0.000176385	0.000841757
Lean cuts percentage	7	9	5686	31012	0.000176385	0.000841757
Loin fat percentage	7	9	5686	31012	0.000176385	0.000841757
Fat protein content	9	14	5686	31012	0.000190281	0.00089917
cis-9-Heptadecenoic acid content	5	5	5686	31012	0.0002069	0.000900418
CO2 partial pressure	5	5	5686	31012	0.0002069	0.000900418
Feet weight	5	5	5686	31012	0.0002069	0.000900418
Outside ham weight	5	5	5686	31012	0.0002069	0.000900418
pH 24 hr post mortem (ham)	34	102	5686	31012	0.000207358	0.000900418
rhinitis	5	5	5686	31012	0.0002069	0.000900418
Stiffness	5	5	5686	31012	0.0002069	0.000900418
Tetanus antibody titer	5	5	5686	31012	0.0002069	0.000900418
Total shear work	5	5	5686	31012	0.0002069	0.000900418
Fat percentage in carcass	10	17	5686	31012	0.000233619	0.0010054
CD4-positive/CD8-positive leukocyte ratio	8	12	5686	31012	0.00031021	0.0013232
Intestinal fat weight	9	15	5686	31012	0.000398122	0.00166865
Segmented neutrophil number	9	15	5686	31012	0.000398122	0.00166865
External fat on loin	7	10	5686	31012	0.000494294	0.00205388
PH for Longissmus dorsi	39	127	5686	31012	0.000500959	0.00206378
Hemoglobin	22	60	5686	31012	0.000613044	0.00250413
Toll-like receptor 9 level	8	13	5686	31012	0.000676569	0.00274039
Melting point	6	8	5686	31012	0.000754797	0.00303177
Gait score (hind)	10	19	5686	31012	0.000775179	0.0030879
Loin weight	29	89	5686	31012	0.000886815	0.00350365
Lean meat percentage	55	201	5686	31012	0.00103049	0.00403816
androstenone, sensory panel	4	4	5686	31012	0.0011291	0.00411312
Ham fat weight	4	4	5686	31012	0.0011291	0.00411312
Ham percentage	7	11	5686	31012	0.00114348	0.00411312
Interleukin-2 level	4	4	5686	31012	0.0011291	0.00411312
Japanese color scale	7	11	5686	31012	0.00114348	0.00411312
Plasma FSH concentration	4	4	5686	31012	0.0011291	0.00411312
subjective abnormal odor	4	4	5686	31012	0.0011291	0.00411312
subjective boar flavor in lean	4	4	5686	31012	0.0011291	0.00411312
subjective pork odor	4	4	5686	31012	0.0011291	0.00411312
Toll-like receptor 2 level	4	4	5686	31012	0.0011291	0.00411312
Trimmed wholesale product / carcass weight	4	4	5686	31012	0.0011291	0.00411312
HDL cholesterol	11	23	5686	31012	0.00118863	0.00424385
Osteochondrosis score	8	14	5686	31012	0.00132495	0.00469579
Melanoma susceptibility	22	64	5686	31012	0.00164283	0.00577989
Backfat at tenth rib	77	307	5686	31012	0.00191496	0.00664035
Meat color-b	6	9	5686	31012	0.00191162	0.00664035
Average glycogen	9	18	5686	31012	0.00227331	0.00782668
Salmonella count in liver and spleen	7	12	5686	31012	0.00231006	0.0078968
pH 45 minutes post mortem	33	111	5686	31012	0.00234911	0.00797375
Backfat between 6th and 7th ribs	8	15	5686	31012	0.00238419	0.00803622

## Sheet: S10
Table S10 The information of low-quality reads mapping to NRSs
SampleID	Breed	ProjectID	File size, Gb	Depth	Raw reads (MQ<10)	Reads mapped to NRSs (MQ>10)	Mapping ratio (MQ>10)
SAMN07503176_1	BM	PRJNA398176	29.136	21.14	41341804	15261013	0.369142
SAMN07503176_2	BM	PRJNA398176	29.1879	21.43	40259989	13347488	0.331532
SAMN07503176_3	BM	PRJNA398176	35.4791	26.02	37348075	11745988	0.3145
SAMN07503176_4	BM	PRJNA398176	29.8712	21.84	39316179	13707894	0.348658
SAMN07503176_5	BM	PRJNA398176	33.8146	23.81	55945855	16716520	0.298798
SAMN02298127	BMX	PRJNA213179	45.659	25.77	41850577	11658893	0.278584
SAMN02298128	BMX	PRJNA213179	49.274	27.42	41150717	10725232	0.260633
SAMN02298129	BMX	PRJNA213179	43.48	25.08	41066540	10797778	0.262934
SAMN02298130	BMX	PRJNA213179	47.768	26.22	39806611	11664719	0.293035
SAMN02298131	BMX	PRJNA213179	47.172	26.12	41631562	10819670	0.259891
SAMN02298132	BMX	PRJNA213179	46.905	26.19	38354094	10864924	0.283279
SAMN02298099	TB	PRJNA213179	51.458	27.5	40562916	11452704	0.282344
SAMN02298100	TB	PRJNA213179	40.841	18.52	45904813	12420361	0.270568
SAMN02298101	TB	PRJNA213179	49.728	26.76	50148462	13033605	0.2599
SAMN02298102	TB	PRJNA213179	51.54	27.1	45267538	12948310	0.28604
SAMN02298103	TB	PRJNA213179	49.236	25.82	42197216	11644758	0.27596
SAMN02298104	TB	PRJNA213179	47.734	25.68	43062738	12269376	0.284919
SAMN12122801	TB	PRJNA550237	32.489	23.7	39303594	14067706	0.357924
SAMN12122802	TB	PRJNA550237	37.7937	27.17	39182558	13789195	0.351922
SAMN12122803	TB	PRJNA550237	33.6456	24.42	33195739	11773003	0.354654
SAMN12122804	TB	PRJNA550237	34.658	23.73	35970277	12780718	0.355313
SAMN12122805	TB	PRJNA550237	33.402	23.35	31210923	10777568	0.345314
SAMN12122806	TB	PRJNA550237	34.7015	23.44	35538769	12287277	0.345743
DQ809	TB	NA	30	19.1563	18885697	6807734	0.36047
DQ810	TB	NA	30	35.2868	17666249	6344668	0.359141
DQ820	TB	NA	30	16.0351	13900636	4737334	0.3408
DQ840	TB	NA	30	15.3764	17738860	6528765	0.368049
DQ880	TB	NA	30	15.0725	27843353	6600483	0.237058
DQ881	TB	NA	30	16.1808	53923230	6916538	0.128266
DQ883	TB	NA	30	39.9766	26683809	7304256	0.273734
DQ884	TB	NA	30	39.1317	20884010	7560445	0.362021
CB22-1	TB	PRJNA751703	35.24	24.1619	39305180	14066300	0.357874
CB22-2	TB	PRJNA751703	40.61	27.092	39181495	13790550	0.351966
CB22-3	TB	PRJNA751703	35.78	23.9041	22288313	7909102	0.354854
CB22-4	TB	PRJNA751703	38.33	24.1958	35969270	12777169	0.355225
CB22-5	TB	PRJNA751703	36.77	23.7978	31209908	10775004	0.345243
CB22-6	TB	PRJNA751703	37.92	23.9044	35539810	12289464	0.345794
SAMN03031131	DU	PRJNA260763	25.52	13.33	22715974	6929090	0.305032
SAMN03031132	DU	PRJNA260763	27.298	13.1	24492720	7036319	0.287282
SAMN03031133	DU	PRJNA260763	28.085	13.59	24297116	6579768	0.270804
SAMN03031134	DU	PRJNA260763	25.448	12.62	21366711	6318730	0.295728
SAMN03031135	DU	PRJNA260763	24.805	12.37	24602849	7829135	0.318221
SAMN02298079	EHL	PRJNA213179	48.757	26.3	42370971	11804603	0.278601
SAMN02298080	EHL	PRJNA213179	44.93	25.95	42215012	11978014	0.283738
SAMN02298139	EHL	PRJNA213179	71.642	34.35	139243204	41260988	0.296323
SAMN02298140	EHL	PRJNA213179	66.581	35.98	116554708	39986608	0.343072
SAMN02298141	EHL	PRJNA213179	67.379	35.96	107816797	33092268	0.306931
SAMN09930385	EHL	PRJNA488327	53.5044	21.68	41523933	12209622	0.294038
SAMN09930386	EHL	PRJNA488327	52.9541	22.44	51334534	12559451	0.244659
SAMN09930387	EHL	PRJNA488327	50.1593	32.24	53642433	16490056	0.307407
SAMN09930388	EHL	PRJNA488327	53.0782	23.15	56462284	12595218	0.223073
SAMN09930389	EHL	PRJNA488327	35.4028	23.13	63869923	14715261	0.230394
SAMN09930390	EHL	PRJNA488327	35.9363	23.31	58418745	12234106	0.209421
SAMN09930391	EHL	PRJNA488327	36.9509	22.73	65778503	14364303	0.218374
SAMN09930392	EHL	PRJNA488327	34.2421	22.72	59889651	12773885	0.21329
SAMN09930393	EHL	PRJNA488327	35.9986	23.14	56879909	10754359	0.189071
SAMN09930394	EHL	PRJNA488327	36.2694	22.91	61298175	12087688	0.197195
SAMN09930395	EHL	PRJNA488327	35.0317	22.64	64793618	15355189	0.236986
SAMN09930396	EHL	PRJNA488327	35.8621	21.66	57994131	11699559	0.201737
SAMN09930397	EHL	PRJNA488327	35.5385	22.98	60605687	12080893	0.199336
SAMN09930398	EHL	PRJNA488327	36.4789	22.67	57358902	11346331	0.197813
SAMN09930399	EHL	PRJNA488327	36.5048	23.35	61859281	13310775	0.215178
SAMN09930400	EHL	PRJNA488327	36.1147	22.82	64094682	13698628	0.213725
SAMN09930401	EHL	PRJNA488327	36.5267	23.4	60499823	12616418	0.208536
SAMN12122745	EHL	PRJNA550237	51.1262	26.3	42371736	11756743	0.277467
SAMN12122746	EHL	PRJNA550237	47.114	25.95	42216502	11980969	0.283798
FJ001	FJ	NA	30	14.5381	16949842	5675530	0.334843
FJ002	FJ	NA	30	16.732	17823838	6103416	0.34243
FJ003	FJ	NA	30	14.988	16766436	5701036	0.340027
FJ004	FJ	NA	30	16.767	17873743	6039692	0.337909
FJ005	FJ	NA	30	14.8517	16596610	5783626	0.348482
FJ006	FJ	NA	30	17.1538	19411910	5861808	0.30197
FJ007	FJ	NA	30	16.5891	20000087	5991749	0.299586
FJ008	FJ	NA	30	16.3628	17156534	5859790	0.341549
FJ009	FJ	NA	30	13.1986	13354442	4418963	0.330898
FJ010	FJ	NA	30	12.3541	11883525	3939481	0.331508
FJ011	FJ	NA	30	17.787	19616783	6101683	0.311044
FJ012	FJ	NA	30	17.3458	19366757	6266767	0.323584
SAMEA3497794	JH	PRJEB9922	19.853	10.12	4938297	1327408	0.268799
SAMN07503176_13	JH	PRJNA398176	33.6815	22.72	34408287	11498677	0.334183
SAMN07503176_14	JH	PRJNA398176	38.2238	27.14	38792732	12494298	0.322078
SAMN07503176_15	JH	PRJNA398176	32.8594	23.23	38924954	12709026	0.326501
SAMN07503176_16	JH	PRJNA398176	34.5503	24.84	43764998	14286129	0.326428
SAMN07503176_17	JH	PRJNA398176	31.6056	22.34	30542459	9846878	0.3224
SAMN07503176_18	JH	PRJNA398176	36.4649	24.55	42379919	13526142	0.319164
SAMEA3497790	LR	PRJEB9922	24.451	11.75	18889227	6143685	0.325248
SAMEA3497848	LR	PRJEB9922	45.227	18	67180993	13216217	0.196726
SAMEA3497851	LR	PRJEB9922	19.791	10.66	19221395	4739659	0.246582
SAMN06289797	LR	PRJNA369600	14.626	11.11	9241564	1244120	0.134622
SAMN06289798	LR	PRJNA369600	14.088	11	9230814	1328894	0.143963
SAMN06289799	LR	PRJNA369600	15.419	11.64	9365690	1187981	0.126844
SAMN06289800	LR	PRJNA369600	12.93	10.42	9050363	1293766	0.142952
SAMN06289801	LR	PRJNA369600	15.298	11.64	9113386	1203614	0.132071
SAMN05791648	LR	PRJNA343658	39.152	20.38	36630985	10157107	0.277282
SAMN05791649	LR	PRJNA343658	37.585	19.15	35612587	10083627	0.283148
SAMN05791650	LR	PRJNA343658	26.278	13.28	38911699	10941661	0.281192
SAMN05791651	LR	PRJNA343658	30.128	15.2	42798557	12192329	0.284877
SAMN05791652	LR	PRJNA343658	40.554	21.21	37217319	10178846	0.273498
SAMN05791653	LR	PRJNA343658	49.038	22.76	53416392	15244294	0.285386
SAMN05791655	LR	PRJNA343658	31.214	12.94	33112389	9433122	0.284882
SAMN05791656	LR	PRJNA343658	30.009	16.39	26530481	6936682	0.261461
SAMN05791657	LR	PRJNA343658	49.715	20.92	50752686	15049520	0.296527
SAMN05791659	LR	PRJNA343658	34.56	12.99	35163309	10382601	0.295268
SAMN05791660	LR	PRJNA343658	38.471	24.72	46404480	12061935	0.25993
SAMN05791662	LR	PRJNA343658	67.577	18.76	87223049	23785809	0.272701
SAMN06562968	LR	PRJNA378496	20.438	11.17	13008194	3706344	0.284924
SAMN03031146	LR	PRJNA260763	23.473	12.44	26039931	9030675	0.346801
SAMN03031147	LR	PRJNA260763	24.267	12.51	24831813	8186887	0.329693
SAMN03031148	LR	PRJNA260763	22.644	11.94	26125265	8615303	0.329769
SAMN03031149	LR	PRJNA260763	22.256	11.56	25127639	8752555	0.348324
SAMN03031154	LR	PRJNA260763	23.029	11.07	19937939	5881140	0.294972
SAMN03031155	LR	PRJNA260763	22.031	10.54	27079652	7540469	0.278455
SAMN03031156	LR	PRJNA260763	22.818	11.52	23236115	8002557	0.344402
SAMN03031157	LR	PRJNA260763	22.4	11.46	23749726	8137130	0.34262
SAMN03031158	LR	PRJNA260763	22.526	11.87	24589895	8402997	0.341726
SAMN02298087	LC	PRJNA213179	42.315	22.51	31550373	8506962	0.269631
SAMN02298088	LC	PRJNA213179	47.674	26.16	38656209	10810178	0.279649
SAMN02298089	LC	PRJNA213179	48.254	25.94	39405959	10517874	0.266911
SAMN02298090	LC	PRJNA213179	46.135	25.62	44987134	12026184	0.267325
SAMN02298091	LC	PRJNA213179	50.512	27.2	41911075	10664639	0.254459
SAMN02298092	LC	PRJNA213179	44.002	23.75	36972566	10833221	0.293007
A1	LW	NA	39.3	28.48	31047134	10104231	0.325448
A2	LW	NA	39.5	29.29	30160881	9380792	0.311025
A3	LW	NA	45.8	31.9	55943574	8997005	0.160823
B1	LW	NA	43.2	30.67	36683389	10476589	0.285595
B2	LW	NA	73.7	51.42	56454952	16585466	0.293782
SAMN02298121	MZ	PRJNA213179	46.312	24.88	35072988	10531897	0.300285
SAMN02298122	MZ	PRJNA213179	44.303	24.55	36759655	9950221	0.270683
SAMN02298123	MZ	PRJNA213179	46.495	25.09	42487894	12675674	0.298336
SAMN02298124	MZ	PRJNA213179	39.738	22.71	36176560	10813743	0.298916
SAMN02298125	MZ	PRJNA213179	46.835	26.09	40627932	12444452	0.306303
SAMN02298126	MZ	PRJNA213179	46.896	25.4	37293696	10680189	0.286381
SAMN04366603	MZ	PRJNA305081	14.106	11.87	27304465	6847410	0.25078
SAMN04366606	MZ	PRJNA305081	14.238	10.28	47489301	6005361	0.126457
SAMN04366607	MZ	PRJNA305081	13.863	11.04	23768893	4766871	0.200551
SAMN16550665	MZ	PRJNA671763	19.5	13.0594	19446762	6629942	0.340928
SAMN16550667	MZ	PRJNA671763	18.5	13.3119	17030665	5801228	0.340634
SAMN02298105	TB	PRJNA213179	46.721	25.9	40716725	12007526	0.294904
SAMN02298106	TB	PRJNA213179	46.663	25.23	40613334	11836766	0.29145
SAMN02298107	TB	PRJNA213179	46.59	25.36	39208551	11698310	0.298361
SAMN02298108	TB	PRJNA213179	47.437	22.13	35075129	10105571	0.288112
SAMN02298109	TB	PRJNA213179	49.888	27.4	46619902	14446707	0.309883
SAMN02298110	TB	PRJNA213179	48.914	26.05	39583017	12069903	0.304926
SAMN12122789	TB	PRJNA550237	33.7905	23.63	34052966	11853906	0.348102
SAMN12122790	TB	PRJNA550237	36.8294	26.57	40410718	14065679	0.348068
SAMN12122791	TB	PRJNA550237	32.8765	23.68	35990764	12479138	0.346732
SAMN12122792	TB	PRJNA550237	37.8635	26.03	41345040	15002906	0.362871
SAMN12122793	TB	PRJNA550237	31.7093	23.1	37334948	13485213	0.361195
SAMN12122794	TB	PRJNA550237	35.6899	24.31	36593141	12690333	0.346795
SAMN01894461	TB	PRJNA186497	125.264	45.79	143070487	40459122	0.282792
CB23-1	TB	PRJNA751703	36.91	24.109	34052473	11854892	0.348136
CB23-2	TB	PRJNA751703	39.62	27.092	40410977	14060941	0.347949
CB23-3	TB	PRJNA751703	36.65	24.1558	35991101	12479716	0.346744
CB23-4	TB	PRJNA751703	41.37	26.5372	41346059	15000839	0.362812
CB23-5	TB	PRJNA751703	34.34	23.5539	37334114	13480234	0.36107
CB23-6	TB	PRJNA751703	39.36	24.1558	29475974	10229968	0.347061
SAMEA3497816	WB	PRJEB9922	21.565	10.69	19820345	5673467	0.286245
SAMEA3497818	WB	PRJEB9922	62.708	32.81	46608566	14987764	0.321567
SAMEA3497819	WB	PRJEB9922	26.293	13.93	24901657	7256490	0.291406
SAMEA3497821	WB	PRJEB9922	22.821	10.37	18395948	5914644	0.321519
SAMEA3497822	WB	PRJEB9922	25.823	13.16	40586396	9658848	0.237982
SAMN02298093	TB	PRJNA213179	48.233	26.2	41696502	11910880	0.285657
SAMN02298094	TB	PRJNA213179	43.386	24.42	34893020	11178799	0.320374
SAMN02298095	TB	PRJNA213179	37.222	20.29	31469118	8438720	0.268159
SAMN02298096	TB	PRJNA213179	36.153	19.09	29113580	7653830	0.262896
SAMN02298097	TB	PRJNA213179	39.6	20.02	30949646	8010973	0.258839
LJ_TC_038	TC	NA	30	11.973	18757299	7145332	0.380936
LJ_TC_042	TC	NA	30	10.3595	13977721	5359408	0.383425
LJ_TC_059	TC	NA	30	10.8829	16365056	6435395	0.39324
LJ_TC_060	TC	NA	30	11.7409	16347734	6597252	0.403558
LJ_TC_061	TC	NA	30	11.8158	19038137	7387969	0.388062
LJ_TC_063	TC	NA	30	13.8038	19219844	7289605	0.379275
LJ_TC_064	TC	NA	30	12.8427	17356403	6644356	0.382819
LJ_TC_065	TC	NA	30	10.5695	15626270	6157472	0.394046
LJ_TC_066	TC	NA	30	13.7184	19504757	7582313	0.388742
LJ_TC_067	TC	NA	30	12.855	17962046	6907623	0.384568
LJ_TC_079	TC	NA	30	11.1655	14915981	5902147	0.395693
LJ_TC_080	TC	NA	30	15.1491	22219801	8849026	0.39825
SAMN02298073	WZS	PRJNA213179	45.002	25.07	35616484	9062039	0.254434
SAMN02298074	WZS	PRJNA213179	45.99	25.05	36567977	9655623	0.264046
SAMN02298075	WZS	PRJNA213179	44.507	24.72	35155584	9039035	0.257115
SAMN02298076	WZS	PRJNA213179	43.774	24.67	35488438	9692297	0.273111
SAMN02298077	WZS	PRJNA213179	45.226	25.34	39517438	10905480	0.275966
SAMN02298078	WZS	PRJNA213179	47.963	25.68	34390914	9208349	0.267755
SAMN08689107	WZS	PRJNA438040	18.007	12.81	18203748	6339998	0.34828
SAMN02298098	TB	PRJNA213179	48.751	26.88	42054197	11602262	0.275888
SAMN12122795	TB	PRJNA550237	32.9222	22.64	38089642	13287195	0.34884
SAMN12122796	TB	PRJNA550237	38.3324	27.42	46710525	17162829	0.36743
SAMN12122797	TB	PRJNA550237	36.8164	25.24	39798766	14410210	0.362077
SAMN12122798	TB	PRJNA550237	35.785	24.36	36879563	12338350	0.334558
SAMN12122799	TB	PRJNA550237	41.5662	28.83	42392394	13569664	0.320097
SAMN12122800	TB	PRJNA550237	35.8742	24.65	33294187	10061269	0.302193

[truncated: 8 more sheets: S11, S12, S13, S14, S15, S16, S17, S18]
